# Supplementary material for: Both Rare and De Novo Copy Number Variants Are Prevalent in Agenesis of the Corpus Callosum but Not in Cerebellar Hypoplasia or Polymicrogyria
Source: PLoS Genet. 2013 Oct 3;9(10):e1003823. doi: 10.1371/journal.pgen.1003823 (PMC3789824; doi:10.1371/journal.pgen.1003823)
Supplement: Table S2 — Genome-wide rare CNV burden analysis in patients with ACC, ACC-PLUS, ACC-ONLY, CBLH, and PMG. (XLS) [file pgen.1003823.s010.xls]

## Sheet: ACC
Table S2. Genome wide rare CNV burden analysis in ACC patients.
Genome wide burden of subclasses of all rare CNVs >= 30kb in 205 ACC patients and 1,953 controls
CNV subclass	CNV type	Patient freq (%)	Control freq (%)	p	corr p	Diag-nostic OR	95% CI	#Patient CNVs	#Control CNVs	Avg CNVs per patient	Avg CNVs per control	Avg CNVs per patient / Avg CNVs per control
>=1 CNV per genome	Dels +Dups	70.7317	69.2268	0.360298	1	1.07427	0.78-1.47	282	2898	1.37561	1.48387	0.927041
	Dels	40.9756	39.0681	0.328432	1	1.08272	0.81-1.45	119	1205	0.580488	0.616999	0.940824
	Dups	56.0976	56.0676	0.527161	1	1.00122	0.75-1.34	188	1971	0.917073	1.00922	0.908698
1 CNV per genome	Dels +Dups	30.7317	32.7189	0.310765	1	0.912319	0.67-1.25	63	639	0.307317	0.327189	0.939265
	Dels	29.2683	27.3425	0.31554	1	1.09957	0.80-1.51	60	534	0.292683	0.273425	1.07043
	Dups	33.6585	32.7189	0.45409	1	1.04329	0.77-1.41	69	639	0.336585	0.327189	1.02872
2 CNVs per genome	Dels +Dups	23.9024	19.0476	0.0545848	1	1.33494	0.95-1.88	98	744	0.478049	0.380952	1.25488
	Dels	8.29268	8.55095	0.514016	1	0.967066	0.57-1.63	34	334	0.165854	0.171019	0.969797
	Dups	13.6585	13.8761	0.516471	1	0.981842	0.65-1.49	56	542	0.273171	0.277522	0.984322
3 CNVs per genome	Dels +Dups	9.26829	10.0358	0.420391	1	0.915707	0.56-1.50	57	588	0.278049	0.301075	0.923519
	Dels	1.95122	1.94572	0.631312	1	1.00288	0.35-2.84	12	114	0.0585366	0.0583717	1.00282
	Dups	6.34146	5.58116	0.369372	1	1.14545	0.63-2.07	39	327	0.190244	0.167435	1.13623
4 CNVs per genome	Dels +Dups	4.87805	3.43062	0.210852	1	1.44355	0.73-2.85	40	268	0.195122	0.137225	1.42191
	Dels	0.97561	0.358423	0.161703	1	2.73892	0.57-13.27	8	28	0.0390244	0.0143369	2.72195
	Dups	0.97561	1.79211	0.301894	1	0.539901	0.13-2.26	8	140	0.0390244	0.0716846	0.54439
>=5 CNVs per genome	Dels +Dups	1.95122	3.99386	0.0962472	1	0.478377	0.17-1.32	24	659	0.117073	0.33743	0.346956
	Dels	0.487805	0.870456	0.478364	1	0.558247	0.07-4.22	5	195	0.0243902	0.0998464	0.244278
	Dups	1.46341	2.09933	0.385959	1	0.692586	0.21-2.26	16	323	0.0780488	0.165387	0.471917
1 gene per CNV	Dels +Dups	36.0976	33.743	0.310862	1	1.1092	0.82-1.50	90	867	0.439024	0.443932	0.988944
	Dels	16.5854	16.1802	0.447715	1	1.03002	0.70-1.52	41	379	0.2	0.19406	1.03061
	Dups	23.9024	22.3246	0.327823	1	1.09288	0.78-1.53	55	528	0.268293	0.270353	0.992378
2-5 genes per CNV	Dels +Dups	40.9756	48.8479	0.0188807	0.623062	0.726961	0.54-0.97	119	1442	0.580488	0.738351	0.786195
	Dels	19.0244	22.4782	0.147771	1	0.810248	0.56-1.17	46	573	0.22439	0.293395	0.764807
	Dups	30.2439	37.9416	0.0172492	0.569225	0.709153	0.52-0.97	88	1024	0.429268	0.524322	0.818712
6-10 genes per CNV	Dels +Dups	17.0732	13.8249	0.119385	1	1.28333	0.87-1.89	39	341	0.190244	0.174603	1.08958
	Dels	5.36585	6.96365	0.241585	1	0.757542	0.40-1.43	13	167	0.0634146	0.0855095	0.741609
	Dups	13.6585	10.8551	0.147836	1	1.29912	0.85-1.98	30	255	0.146341	0.130568	1.1208
11-20 genes per CNV	Dels +Dups	5.85366	6.86124	0.355438	1	0.844018	0.46-1.55	13	176	0.0634146	0.0901178	0.703686
	Dels	2.92683	2.61137	0.523094	1	1.12445	0.48-2.65	6	60	0.0292683	0.030722	0.952683
	Dups	2.92683	4.50589	0.193754	1	0.63899	0.28-1.48	7	118	0.0341463	0.0604199	0.565151
>20 genes per CNV	Dels +Dups	8.29268	2.96979	0.000299672	0.00988917	2.95442	1.69-5.18	21	72	0.102439	0.0368664	2.77866
	Dels	6.34146	1.12647	6.69507e-06	0.000220937	5.94295	2.95-11.98	13	26	0.0634146	0.0133129	4.76341
	Dups	3.90244	1.99693	0.0505543	1	1.99297	0.92-4.32	8	46	0.0390244	0.0235535	1.65684
Genome wide burden of subclasses of rare CNVs >= 1Mb in 205 ACC patients and 1,953 controls
CNV subclass	CNV type	Patient freq (%)	Control freq (%)	p	corr p	Diag-nostic OR	95% CI	#Patient CNVs	#Control CNVs	Avg CNVs per patient	Avg CNVs per control	Avg CNVs per patient / Avg CNVs per control
>=1 CNV per genome	Dels+Dups	9.7561	3.27701	4.48907e-05	0.00148139	3.19088	1.89-5.39	25	73	0.121951	0.0373784	3.26261
	Dels	7.31707	1.22888	7.69221e-07	2.53843e-05	6.34539	3.27-12.3	16	24	0.0780488	0.0122888	6.35122
	Dups	4.39024	2.25294	0.0654123	1	1.99223	0.96-4.14	9	49	0.0439024	0.0250896	1.74983
1 CNV per genome	Dels+Dups	7.31707	2.86738	0.00209169	0.0690257	2.67434	1.48-4.82	15	56	0.0731707	0.0286738	2.55183
	Dels	6.82927	1.22888	3.28383e-06	0.000108366	5.89136	3-11.58	14	24	0.0682927	0.0122888	5.55732
	Dups	4.39024	2.04813	0.0302393	0.997897	2.19605	1.05-4.59	9	40	0.0439024	0.0204813	2.14354
2 CNVs per genome	Dels+Dups	2.43902	0.358423	0.00295857	0.0976329	6.95	2.19-22.1	10	14	0.0487805	0.00716846	6.80488
	Dels	0.487805	0	0.0949954	1	>1	>1	2	0	0.0097561	0	>1
	Dups	0	0.15361	0.741121	1	0	0	0	6	0	0.0030722	0
3 CNVs per genome	Dels+Dups	0	0.0512033	0.905005	1	0	0	0	3	0	0.0015361	0
	Dels	0	0	1	1	-	-	0	0	0	0	-
	Dups	0	0	1	1	-	-	0	0	0	0	-
4 CNVs per genome	Dels+Dups	0	0	1	1	-	-	0	0	0	0	-
	Dels	0	0	1	1	-	-	0	0	0	0	-
	Dups	0	0	1	1	-	-	0	0	0	0	-
>=5 CNVs per genome	Dels+Dups	0	0	1	1	-	-	0	0	0	0	-
	Dels	0	0	1	1	-	-	0	0	0	0	-
	Dups	0	0	1	1	-	-	0	0	0	0	-
1 gene per CNV	Dels+Dups	0	0.256016	0.606796	1	0	0	0	5	0	0.00256016	0
	Dels	0	0.102407	0.818994	1	0	0	0	2	0	0.00102407	0
	Dups	0	0.15361	0.741121	1	0	0	0	3	0	0.0015361	0
2-5 genes per CNV	Dels+Dups	0.97561	0.768049	0.457857	1	1.27291	0.29-5.61	2	15	0.0097561	0.00768049	1.27024
	Dels	0.487805	0.358423	0.378717	1	1.36275	0.17-11.13	1	7	0.00487805	0.00358423	1.36098
	Dups	0.487805	0.409626	0.385631	1	1.19179	0.15-9.58	1	8	0.00487805	0.00409626	1.19085
6-10 genes per CNV	Dels+Dups	1.46341	0.409626	0.0634262	1	3.61077	0.95-13.72	3	9	0.0146341	0.00460829	3.17561
	Dels	1.46341	0.256016	0.0289457	0.955208	5.78614	1.37-24.39	3	5	0.0146341	0.00256016	5.7161
	Dups	0	0.15361	0.741121	1	0	0	0	4	0	0.00204813	0
11-20 genes per CNV	Dels+Dups	1.46341	0.768049	0.156908	1	1.91881	0.55-6.68	13	16	0.0634146	0.00819252	7.74055
	Dels	0.97561	0.15361	0.0667698	1	6.40394	1.06-38.55	2	3	0.0097561	0.0015361	6.35122
	Dups	0.487805	0.614439	0.645809	1	0.792892	0.1-6.13	1	13	0.00487805	0.00665643	0.732833
>20 genes per CNV	Dels+Dups	6.34146	1.28008	1.84756e-05	0.000609696	5.22167	2.63-10.37	17	28	0.0829268	0.0143369	5.78415
	Dels	4.87805	0.358423	5.20663e-07	1.71819e-05	14.2564	5.37-37.87	10	7	0.0487805	0.00358423	13.6098
	Dups	3.41463	1.02407	0.00810833	0.267575	3.41692	1.43-8.18	7	21	0.0341463	0.0107527	3.17561
Genome wide burden of subclasses of rare CNVs >= 500kb and < 1Mb in 205 ACC patients and 1,953 controls
CNV subclass	CNV type	Patient freq (%)	Control freq (%)	p	corr p	Diag-nostic OR	95% CI	#Patient CNVs	#Control CNVs	Avg CNVs per patient	Avg CNVs per control	Avg CNVs per patient / Avg CNVs per control
>=1 CNV per genome	Dels +Dups	4.87805	6.14439	0.292887	1	0.783333	0.4-1.52	10	135	0.0487805	0.0691244	0.705691
	Dels	1.46341	1.02407	0.306775	1	1.4354	0.42-4.87	3	23	0.0146341	0.0117768	1.24263
	Dups	3.41463	5.27394	0.162228	1	0.634991	0.29-1.38	7	113	0.0341463	0.0578597	0.590158
1 CNV per genome	Dels +Dups	4.87805	5.58116	0.412299	1	0.867561	0.45-1.69	10	109	0.0487805	0.0558116	0.874021
	Dels	1.46341	0.972862	0.30912	1	1.51172	0.44-5.15	3	19	0.0146341	0.00972862	1.50424
	Dups	3.41463	4.86431	0.229936	1	0.691441	0.32-1.51	7	95	0.0341463	0.0486431	0.701977
2 CNVs per genome	Dels +Dups	0	0.409626	0.44938	1	0	0	0	16	0	0.00819252	0
	Dels	0	0	1	1	0	-	0	0	0	0	0
	Dups	0	0.30722	0.549019	1	0	0	0	12	0	0.00614439	0
3 CNVs per genome	Dels +Dups	0	0.102407	0.818994	1	0	0	0	6	0	0.0030722	0
	Dels	0	0	1	1	0	-	0	0	0	0	0
	Dups	0	0.102407	0.818994	1	0	0	0	6	0	0.0030722	0
4 CNVs per genome	Dels +Dups	0	0.0512033	0.905005	1	0	0	0	4	0	0.00204813	0
	Dels	0	0.0512033	0.905005	1	0	0	0	4	0	0.00204813	0
	Dups	0	0	1	1	0	-	0	0	0	0	0
>=5 CNVs per genome	Dels +Dups	0	0	1	1	0	-	0	0	0	0	0
	Dels	0	0	1	1	0	-	0	0	0	0	0
	Dups	0	0	1	1	0	-	0	0	0	0	0
1 gene per CNV	Dels +Dups	0.487805	0.870456	0.478364	1	0.558247	0.07-4.22	1	17	0.00487805	0.00870456	0.560402
	Dels	0	0.15361	0.741121	1	0	0	0	3	0	0.0015361	0
	Dups	0.487805	0.716846	0.575625	1	0.678922	0.09-5.19	1	14	0.00487805	0.00716846	0.680488
2-5 genes per CNV	Dels +Dups	1.95122	1.89452	0.650995	1	1.03052	0.36-2.92	4	39	0.0195122	0.0199693	0.977111
	Dels	0	0.30722	0.549019	1	0	0	0	7	0	0.00358423	0
	Dups	1.95122	1.5873	0.3347	1	1.23383	0.43-3.53	4	32	0.0195122	0.016385	1.19085
6-10 genes per CNV	Dels +Dups	0.487805	1.22888	0.297156	1	0.393995	0.05-2.93	1	25	0.00487805	0.0128008	0.381073
	Dels	0	0.102407	0.818994	1	0	0	0	2	0	0.00102407	0
	Dups	0.487805	1.17768	0.319064	1	0.411338	0.06-3.06	1	24	0.00487805	0.0122888	0.396951
11-20 genes per CNV	Dels +Dups	1.46341	1.89452	0.46391	1	0.769066	0.24-2.52	3	39	0.0146341	0.0199693	0.732833
	Dels	0.97561	0.409626	0.183035	1	2.39532	0.51-11.36	2	9	0.0097561	0.00460829	2.11707
	Dups	0.487805	1.43369	0.221697	1	0.33701	0.05-2.49	1	29	0.00487805	0.014849	0.328511
>20 genes per CNV	Dels +Dups	0.487805	0.716846	0.575625	1	0.678922	0.09-5.19	1	15	0.00487805	0.00768049	0.635122
	Dels	0.487805	0.0512033	0.181006	1	9.56863	0.6-153.56	1	1	0.00487805	0.000512033	9.52683
	Dups	0	0.665643	0.272149	1	0	0	0	14	0	0.00716846	0
Genome wide burden of subclasses of rare CNVs >= 100kb and < 500kb ACC patients and 1,953 controls
CNV subclass	CNV type	Patient freq (%)	Control freq (%)	p	corr p	Diag-nostic OR	95% CI	#Patient CNVs	#Control CNVs	Avg CNVs per patient	Avg CNVs per control	Avg CNVs per patient / Avg CNVs per control
>=1 CNV per genome	Dels +Dups	48.2927	48.6431	0.491426	1	0.986068	0.74-1.32	137	1503	0.668293	0.769585	0.86838
	Dels	22.9268	23.7583	0.433272	1	0.954591	0.68-1.34	52	588	0.253659	0.301075	0.842509
	Dups	36.0976	37.4296	0.384224	1	0.944309	0.7-1.27	101	1075	0.492683	0.550435	0.895079
1 CNV per genome	Dels +Dups	33.6585	32.5141	0.415923	1	1.05306	0.78-1.43	69	635	0.336585	0.325141	1.0352
	Dels	20.9756	19.5597	0.365885	1	1.09161	0.77-1.56	43	382	0.209756	0.195597	1.07239
	Dups	24.878	27.0353	0.283234	1	0.89378	0.64-1.25	51	528	0.24878	0.270353	0.920205
2 CNVs per genome	Dels +Dups	12.1951	10.8039	0.325376	1	1.14666	0.74-1.78	50	422	0.243902	0.216078	1.12877
	Dels	1.46341	3.32821	0.0991739	1	0.431379	0.13-1.39	6	130	0.0292683	0.0665643	0.4397
	Dups	9.7561	7.06605	0.0937648	1	1.42186	0.87-2.33	40	276	0.195122	0.141321	1.3807
3 CNVs per genome	Dels +Dups	0.97561	2.91859	0.0694512	1	0.327716	0.08-1.35	6	171	0.0292683	0.0875576	0.334275
	Dels	0.487805	0.409626	0.385631	1	1.19179	0.15-9.58	3	24	0.0146341	0.0122888	1.19085
	Dups	0.97561	1.89452	0.267749	1	0.510185	0.12-2.13	6	111	0.0292683	0.0568356	0.514964
4 CNVs per genome	Dels +Dups	1.46341	1.12647	0.517864	1	1.30356	0.39-4.39	12	88	0.0585366	0.0450589	1.29911
	Dels	0	0.256016	0.606796	1	0	0	0	20	0	0.0102407	0
	Dups	0.487805	0.563236	0.682042	1	0.865419	0.11-6.74	4	44	0.0195122	0.0225294	0.866075
>=5 CNVs per genome	Dels +Dups	0	1.17768	0.0994454	1	0	0	0	156	0	0.0798771	0
	Dels	0	0.204813	0.67062	1	0	0	0	32	0	0.016385	0
	Dups	0	0.870456	0.182044	1	0	0	0	116	0	0.0593958	0
1 gene per CNV	Dels +Dups	21.4634	17.2555	0.0906733	1	1.3105	0.92-1.87	45	380	0.219512	0.194572	1.12818
	Dels	10.2439	7.73169	0.136578	1	1.36201	0.84-2.2	21	163	0.102439	0.0834613	1.22738
	Dups	13.1707	10.8551	0.21647	1	1.24568	0.81-1.91	26	236	0.126829	0.12084	1.04957
2-5 genes per CNV	Dels +Dups	26.8293	30.8244	0.134621	1	0.822868	0.6-1.14	66	759	0.321951	0.388633	0.82842
	Dels	11.2195	12.4424	0.353683	1	0.889296	0.56-1.4	26	266	0.126829	0.136201	0.931194
	Dups	19.5122	23.6559	0.104397	1	0.782369	0.55-1.12	50	575	0.243902	0.294419	0.82842
6-10 genes per CNV	Dels +Dups	8.29268	9.319	0.370222	1	0.87991	0.52-1.48	17	210	0.0829268	0.107527	0.77122
	Dels	0.97561	4.7107	0.00433769	0.143144	0.199293	0.05-0.81	2	99	0.0097561	0.0506912	0.192461
	Dups	8.78049	8.03891	0.38783	1	1.10113	0.66-1.83	18	180	0.0878049	0.0921659	0.952683
11-20 genes per CNV	Dels +Dups	2.43902	4.81311	0.0776458	1	0.494415	0.2-1.23	6	114	0.0292683	0.0583717	0.501412
	Dels	0.487805	1.89452	0.110241	1	0.253842	0.03-1.86	1	42	0.00487805	0.0215054	0.226829
	Dups	1.95122	3.02099	0.269892	1	0.63884	0.23-1.78	5	74	0.0243902	0.0378904	0.643705
>20 genes per CNV	Dels +Dups	1.46341	1.28008	0.472032	1	1.14535	0.34-3.83	3	28	0.0146341	0.0143369	1.02073
	Dels	0.487805	0.768049	0.54202	1	0.633333	0.08-4.82	1	18	0.00487805	0.00921659	0.529268
	Dups	0.487805	0.512033	0.718725	1	0.952451	0.12-7.48	1	10	0.00487805	0.00512033	0.952683
Genome wide burden of subclasses of rare CNVs >= 30kb and < 100kb in 205 ACC patients and 1,953 controls
CNV subclass	CNV type	Patient freq (%)	Control freq (%)	p	corr p	Diag-nostic OR	95% CI	#Patient CNVs	#Control CNVs	Avg CNVs per patient	Avg CNVs per control	Avg CNVs per patient / Avg CNVs per control
>=1 CNV per genome	Dels +Dups	41.9512	40.7578	0.423828	1	1.05044	0.78-1.41	110	1185	0.536585	0.606759	0.884347
	Dels	20.4878	21.403	0.420224	1	0.946224	0.66-1.35	48	570	0.234146	0.291859	0.802259
	Dups	27.3171	29.4419	0.291458	1	0.900706	0.65-1.24	71	720	0.346341	0.368664	0.939451
1 CNV per genome	Dels +Dups	33.1707	29.1859	0.156962	1	1.2043	0.89-1.64	68	570	0.331707	0.291859	1.13653
	Dels	18.0488	18.4844	0.483188	1	0.971244	0.67-1.41	37	361	0.180488	0.184844	0.976434
	Dups	22.439	23.7071	0.378614	1	0.931035	0.66-1.31	46	463	0.22439	0.237071	0.94651
2 CNVs per genome	Dels +Dups	7.31707	8.14132	0.401808	1	0.890765	0.51-1.54	30	318	0.146341	0.162826	0.898757
	Dels	1.95122	2.04813	0.591948	1	0.951741	0.34-2.69	8	80	0.0390244	0.0409626	0.952683
	Dups	3.90244	4.50589	0.429498	1	0.860637	0.41-1.80	16	176	0.0780488	0.0901178	0.866075
3 CNVs per genome	Dels +Dups	0.487805	2.04813	0.0864988	1	0.234436	0.03-1.71	3	120	0.0146341	0.0614439	0.238171
	Dels	0.487805	0.256016	0.34666	1	1.9098	0.22-16.42	3	15	0.0146341	0.00768049	1.90537
	Dups	0	0.870456	0.182044	1	0	-	0	51	0	0.0261137	0
4 CNVs per genome	Dels +Dups	0.487805	0.819252	0.509571	1	0.593444	0.08-4.50	4	64	0.0195122	0.0327701	0.595427
	Dels	0	0.102407	0.818994	1	0	-	0	8	0	0.00409626	0
	Dups	0.487805	0.256016	0.34666	1	1.9098	0.22-16.42	4	20	0.0195122	0.0102407	1.90537
>=5 CNVs per genome	Dels +Dups	0.487805	0.563236	0.682042	1	0.865419	0.11-6.74	5	113	0.0243902	0.0578597	0.421541
	Dels	0	0.512033	0.367752	1	0	-	0	106	0	0.0542755	0
	Dups	0.487805	0.102407	0.233618	1	4.78186	0.43-52.94	5	10	0.0243902	0.00512033	4.76341
1 gene per CNV	Dels +Dups	19.5122	19.9181	0.487424	1	0.974683	0.68-1.40	44	463	0.214634	0.237071	0.905357
	Dels	8.78049	9.4214	0.441797	1	0.925424	0.56-1.54	20	211	0.097561	0.108039	0.903017
	Dups	12.6829	12.7496	0.541763	1	0.99401	0.65-1.53	27	273	0.131707	0.139785	0.942214
2-5 genes per CNV	Dels +Dups	20.4878	25.2432	0.0766399	1	0.763076	0.54-1.09	47	620	0.229268	0.31746	0.722195
	Dels	9.26829	11.9304	0.15474	1	0.754073	0.46-1.23	19	293	0.0926829	0.150026	0.617781
	Dups	14.6341	18.2796	0.113718	1	0.766387	0.51-1.15	33	400	0.160976	0.204813	0.785963
6-10 genes per CNV	Dels +Dups	7.80488	4.14747	0.0227986	0.752355	1.9565	1.12-3.41	18	94	0.0878049	0.0481311	1.82429
	Dels	3.41463	2.45776	0.211219	1	1.40309	0.63-3.14	8	61	0.0390244	0.031234	1.24942
	Dups	4.87805	2.25294	0.0212412	0.70096	2.22494	1.10-4.49	11	44	0.0536585	0.0225294	2.38171
11-20 genes per CNV	Dels +Dups	0.487805	0.358423	0.378717	1	1.36275	0.17-11.13	1	7	0.00487805	0.00358423	1.36098
	Dels	0.487805	0.256016	0.34666	1	1.9098	0.22-16.42	1	5	0.00487805	0.00256016	1.90537
	Dups	0	0.102407	0.818994	1	0	-	0	2	0	0.00102407	0
>20 genes per CNV	Dels +Dups	0	0.0512033	0.905005	1	0	-	0	1	0	0.000512033	0
	Dels	0	0	1	1	-	-	0	0	0	0	0
	Dups	0	0.0512033	0.905005	1	0	-	0	1	0	0.000512033	0

## Sheet: ACC-PLUS
Table S2. Genome wide rare CNV burden analysis in ACC-PLUS patients.
Genome wide burden of subclasses of all rare CNVs >= 30kb in 82 ACC-PLUS patients and 1,953 controls
CNV subclass	CNV type	Patient freq (%)	Control freq (%)	p	corr p	Diag-nostic OR	95% CI	#Patient CNVs	#Control CNVs	Avg CNVs per patient	Avg CNVs per control	Avg CNVs per patient / Avg CNVs per control
>=1 CNV per genome	Dels +Dups	74.3902	68.766	0.1696	1	1.31936	0.80-2.19	118	2866	1.43902	1.46749	0.980605
	Dels	46.3415	40.297	0.187665	1	1.27954	0.82-1.99	56	1246	0.682927	0.637993	1.07043
	Dups	56.0976	56.0676	0.544708	1	1.00122	0.64-1.56	70	1971	0.853659	1.00922	0.845863
1 CNV per genome	Dels +Dups	36.5854	32.9749	0.338852	1	1.17266	0.74-1.86	30	644	0.365854	0.329749	1.10949
	Dels	32.9268	28.0594	0.240927	1	1.25863	0.79-2.02	27	548	0.329268	0.280594	1.17347
	Dups	37.8049	32.7189	0.198748	1	1.24993	0.79-1.97	31	639	0.378049	0.327189	1.15544
2 CNVs per genome	Dels +Dups	19.5122	18.638	0.528375	1	1.05828	0.61-1.85	32	728	0.390244	0.37276	1.0469
	Dels	8.53659	8.70456	0.578082	1	0.978902	0.44-2.16	14	340	0.170732	0.174091	0.980703
	Dups	8.53659	13.8761	0.107831	1	0.579287	0.26-1.27	14	542	0.170732	0.277522	0.615201
3 CNVs per genome	Dels +Dups	8.53659	9.77983	0.446251	1	0.861012	0.39-1.89	21	573	0.256098	0.293395	0.872877
	Dels	2.43902	2.30415	0.420609	1	1.06	0.25-4.45	6	135	0.0731707	0.0691244	1.05854
	Dups	8.53659	5.58116	0.136852	1	1.57896	0.71-3.51	21	327	0.256098	0.167435	1.52954
4 CNVs per genome	Dels +Dups	8.53659	3.37942	0.0174097	0.574519	2.66848	1.18-6.01	28	264	0.341463	0.135177	2.52605
	Dels	1.21951	0.358423	0.242444	1	3.4321	0.42-28.22	4	28	0.0487805	0.0143369	3.40244
	Dups	1.21951	1.79211	0.570071	1	0.676543	0.09-5.00	4	140	0.0487805	0.0716846	0.680488
>=5 CNVs per genome	Dels +Dups	1.21951	3.99386	0.161948	1	0.296771	0.04-2.16	7	657	0.0853659	0.336406	0.253759
	Dels	1.21951	0.870456	0.362479	1	1.40595	0.18-10.69	5	195	0.0609756	0.0998464	0.610694
	Dups	0	2.09933	0.182055	1	0	-	0	323	0	0.165387	0
1 gene per CNV	Dels +Dups	39.0244	33.5893	0.212429	1	1.26537	0.80-1.99	40	864	0.487805	0.442396	1.10264
	Dels	25.6098	16.8971	0.0335381	1	1.69314	1.02-2.82	26	397	0.317073	0.203277	1.55981
	Dups	19.5122	22.3246	0.327871	1	0.843481	0.48-1.47	18	528	0.219512	0.270353	0.811946
2-5 genes per CNV	Dels +Dups	42.6829	48.4383	0.18178	1	0.792699	0.51-1.24	52	1429	0.634146	0.731695	0.866681
	Dels	15.8537	22.4782	0.0974767	1	0.649764	0.36-1.19	17	573	0.207317	0.293395	0.706615
	Dups	32.9268	37.9416	0.212421	1	0.802944	0.50-1.28	38	1024	0.463415	0.524322	0.883837
6-10 genes per CNV	Dels +Dups	15.8537	13.0568	0.321557	1	1.25456	0.68-2.30	13	325	0.158537	0.166411	0.952683
	Dels	3.65854	7.8341	0.112563	1	0.446761	0.14-1.43	3	190	0.0365854	0.0972862	0.376059
	Dups	13.4146	10.8551	0.289327	1	1.27232	0.66-2.44	11	255	0.134146	0.130568	1.0274
11-20 genes per CNV	Dels +Dups	7.31707	6.86124	0.490541	1	1.07168	0.46-2.51	6	176	0.0731707	0.0901178	0.811946
	Dels	4.87805	2.61137	0.211695	1	1.91252	0.67-5.42	4	60	0.0487805	0.030722	1.5878
	Dups	2.43902	4.50589	0.285867	1	0.52983	0.13-2.19	2	118	0.0243902	0.0604199	0.403679
>20 genes per CNV	Dels +Dups	7.31707	2.96979	0.0283572	0.935788	2.5794	1.08-6.16	7	72	0.0853659	0.0368664	2.31555
	Dels	7.31707	1.12647	0.000579118	0.0191109	6.92943	2.73-17.58	6	26	0.0731707	0.0133129	5.49625
	Dups	1.21951	1.99693	0.515217	1	0.605888	0.08-4.46	1	46	0.0121951	0.0235535	0.517762
Genome wide burden of subclasses of rare CNVs >= 1Mb in 82 ACC-PLUS patients and 1,953 controls
CNV subclass	CNV type	Patient freq (%)	Control freq (%)	p	corr p	Diag-nostic OR	95% CI	#Patient CNVs	#Control CNVs	Avg CNVs per patient	Avg CNVs per control	Avg CNVs per patient / Avg CNVs per control
>=1 CNV per genome	Dels+Dups	10.9756	3.27701	0.00161426	0.0532707	3.63891	1.74-7.6	11	73	0.134146	0.0373784	3.58887
	Dels	8.53659	1.22888	0.000141831	0.00468042	7.50167	3.13-17.96	8	24	0.097561	0.0122888	7.93902
	Dups	3.65854	2.25294	0.316934	1	1.64758	0.5-5.42	3	49	0.0365854	0.0250896	1.45819
1 CNV per genome	Dels+Dups	8.53659	2.86738	0.00871973	0.287751	3.16167	1.39-7.17	7	56	0.0853659	0.0286738	2.97713
	Dels	7.31707	1.22888	0.000844906	0.0278819	6.34539	2.52-15.98	6	24	0.0731707	0.0122888	5.95427
	Dups	3.65854	2.04813	0.157034	1	1.81614	0.55-6	3	40	0.0365854	0.0204813	1.78628
2 CNVs per genome	Dels+Dups	2.43902	0.358423	0.0435969	1	6.95	1.42-33.99	4	14	0.0487805	0.00716846	6.80488
	Dels	1.21951	0	0.0402948	1	>1	>1	2	0	0.0243902	0	>1
	Dups	0	0.15361	0.883866	1	0	0	0	6	0	0.0030722	0
3 CNVs per genome	Dels+Dups	0	0.0512033	0.959705	1	0	0	0	3	0	0.0015361	0
	Dels	0	0	1	1	-	-	0	0	0	0	-
	Dups	0	0.0512033	0.959705	1	0	0	0	3	0	0.0015361	0
4 CNVs per genome	Dels+Dups	0	0	1	1	-	-	0	0	0	0	-
	Dels	0	0	1	1	-	-	0	0	0	0	-
	Dups	0	0	1	1	-	-	0	0	0	0	-
>=5 CNVs per genome	Dels+Dups	0	0	1	1	-	-	0	0	0	0	-
	Dels	0	0	1	1	-	-	0	0	0	0	-
	Dups	0	0	1	1	-	-	0	0	0	0	-
1 gene per CNV	Dels+Dups	0	0.256016	0.813953	1	0	0	0	5	0	0.00256016	0
	Dels	0	0.102407	0.921015	1	0	0	0	2	0	0.00102407	0
	Dups	0	0.15361	0.883866	1	0	0	0	3	0	0.0015361	0
2-5 genes per CNV	Dels+Dups	2.43902	0.768049	0.119254	1	3.23	0.73-14.36	2	15	0.0243902	0.00768049	3.17561
	Dels	1.21951	0.358423	0.242444	1	3.4321	0.42-28.23	1	7	0.0121951	0.00358423	3.40244
	Dups	1.21951	0.409626	0.261851	1	3.00154	0.37-24.29	1	8	0.0121951	0.00409626	2.97713
6-10 genes per CNV	Dels+Dups	1.21951	0.409626	0.261851	1	3.00154	0.37-24.29	1	9	0.0121951	0.00460829	2.64634
	Dels	1.21951	0.256016	0.197273	1	4.80988	0.56-41.65	1	5	0.0121951	0.00256016	4.76341
	Dups	0	0.15361	0.883866	1	0	0	0	4	0	0.00204813	0
11-20 genes per CNV	Dels+Dups	2.43902	0.768049	0.119254	1	3.23	0.73-14.36	2	16	0.0243902	0.00819252	2.97713
	Dels	1.21951	0.15361	0.142671	1	8.02469	0.83-77.99	1	3	0.0121951	0.0015361	7.93902
	Dups	1.21951	0.614439	0.321234	1	1.99691	0.26-15.54	1	13	0.0121951	0.00665643	1.83208
>20 genes per CNV	Dels+Dups	7.31707	1.22888	0.000844906	0.0278819	6.34539	2.52-15.98	6	27	0.0731707	0.0138249	5.29268
	Dels	6.09756	0.358423	5.69397e-05	0.00187901	18.0519	5.6-58.17	5	7	0.0609756	0.00358423	17.0122
	Dups	1.21951	1.02407	0.373939	1	1.19321	0.16-9	1	21	0.0121951	0.0107527	1.13415
Genome wide burden of subclasses of rare CNVs >= 500kb and < 1Mb in 82 ACC-PLUS patients and 1,953 controls
CNV subclass	CNV type	Patient freq (%)	Control freq (%)	p	corr p	Diag-nostic OR	95% CI	#Patient CNVs	#Control CNVs	Avg CNVs per patient	Avg CNVs per control	Avg CNVs per patient / Avg CNVs per control
>=1 CNV per genome	Dels +Dups	6.09756	5.99078	0.631784	1	1.01898	0.4-2.57	5	132	0.0609756	0.0675883	0.902162
	Dels	2.43902	1.4849	0.23101	1	1.65862	0.39-7.07	2	33	0.0243902	0.0168971	1.44346
	Dups	3.65854	5.27394	0.371498	1	0.68207	0.21-2.2	3	113	0.0365854	0.0578597	0.632312
1 CNV per genome	Dels +Dups	6.09756	5.42755	0.514006	1	1.13146	0.45-2.85	5	106	0.0609756	0.0542755	1.12345
	Dels	2.43902	1.38249	0.218807	1	1.78333	0.42-7.63	2	27	0.0243902	0.0138249	1.76423
	Dups	3.65854	4.86431	0.435112	1	0.742705	0.23-2.4	3	95	0.0365854	0.0486431	0.752118
2 CNVs per genome	Dels +Dups	0	0.409626	0.719202	1	0	0	0	16	0	0.00819252	0
	Dels	0	0.0512033	0.959705	1	0	0	0	1	0	0.000512033	0
	Dups	0	0.30722	0.781074	1	0	0	0	12	0	0.00614439	0
3 CNVs per genome	Dels +Dups	0	0.102407	0.921015	1	0	0	0	6	0	0.0030722	0
	Dels	0	0	1	1	-	-	0	0	0	0	0
	Dups	0	0.102407	0.921015	1	0	0	0	6	0	0.0030722	0
4 CNVs per genome	Dels +Dups	0	0.0512033	0.959705	1	0	0	0	4	0	0.00204813	0
	Dels	0	0.0512033	0.959705	1	0	0	0	4	0	0.00204813	0
	Dups	0	0	1	1	-	-	0	0	0	0	0
>=5 CNVs per genome	Dels +Dups	0	0	1	1	-	-	0	0	0	0	0
	Dels	0	0	1	1	-	-	0	0	0	0	0
	Dups	0	0	1	1	-	-	0	0	0	0	0
1 gene per CNV	Dels +Dups	1.21951	0.870456	0.362479	1	1.40595	0.18-10.69	1	17	0.0121951	0.00870456	1.401
	Dels	0	0.15361	0.883866	1	0	0	0	3	0	0.0015361	0
	Dups	1.21951	0.716846	0.341546	1	1.70988	0.22-13.16	1	14	0.0121951	0.00716846	1.70122
2-5 genes per CNV	Dels +Dups	2.43902	1.74091	0.479766	1	1.41103	0.33-5.98	2	36	0.0243902	0.0184332	1.32317
	Dels	0	0.30722	0.781074	1	0	0	0	7	0	0.00358423	0
	Dups	2.43902	1.5873	0.241778	1	1.55	0.36-6.59	2	32	0.0243902	0.016385	1.48857
6-10 genes per CNV	Dels +Dups	0	1.22888	0.370523	1	0	0	0	25	0	0.0128008	0
	Dels	0	0.563236	0.635362	1	0	0	0	12	0	0.00614439	0
	Dups	0	1.17768	0.386265	1	0	0	0	24	0	0.0122888	0
11-20 genes per CNV	Dels +Dups	2.43902	1.89452	0.463576	1	1.29459	0.31-5.47	2	39	0.0243902	0.0199693	1.22139
	Dels	2.43902	0.460829	0.0614489	1	5.4	1.15-25.4	2	10	0.0243902	0.00512033	4.76341
	Dups	0	1.43369	0.313647	1	0	0	0	29	0	0.014849	0
>20 genes per CNV	Dels +Dups	0	0.716846	0.561191	1	0	0	0	15	0	0.00768049	0
	Dels	0	0.0512033	0.959705	1	0	0	0	1	0	0.000512033	0
	Dups	0	0.665643	0.584911	1	0	0	0	14	0	0.00716846	0
Genome wide burden of subclasses of rare CNVs >= 100kb and < 500kb in 82 ACC-PLUS patients and 1,953 controls
CNV subclass	CNV type	Patient freq (%)	Control freq (%)	p	corr p	Diag-nostic OR	95% CI	#Patient CNVs	#Control CNVs	Avg CNVs per patient	Avg CNVs per control	Avg CNVs per patient / Avg CNVs per control
>=1 CNV per genome	Dels +Dups	46.3415	47.7215	0.44807	1	0.946108	0.61-1.47	56	1464	0.682927	0.749616	0.911036
	Dels	24.3902	24.8336	0.52378	1	0.976388	0.58-1.63	23	615	0.280488	0.3149	0.89072
	Dups	30.4878	37.4296	0.122717	1	0.733194	0.45-1.18	38	1075	0.463415	0.550435	0.841906
1 CNV per genome	Dels +Dups	29.2683	31.8996	0.356355	1	0.883379	0.54-1.43	24	623	0.292683	0.318996	0.917512
	Dels	20.7317	20.4301	0.480829	1	1.01862	0.59-1.76	17	399	0.207317	0.204301	1.01476
	Dups	18.2927	27.0353	0.0481968	1	0.604223	0.34-1.07	15	528	0.182927	0.270353	0.676621
2 CNVs per genome	Dels +Dups	14.6341	10.5991	0.17709	1	1.44596	0.77-2.71	24	414	0.292683	0.211982	1.3807
	Dels	3.65854	3.43062	0.447944	1	1.06896	0.33-3.47	6	134	0.0731707	0.0686124	1.06644
	Dups	9.7561	7.06605	0.248856	1	1.42186	0.67-3.01	16	276	0.195122	0.141321	1.3807
3 CNVs per genome	Dels +Dups	0	2.86738	0.0967515	1	0	0	0	168	0	0.0860215	0
	Dels	0	0.512033	0.662177	1	0	0	0	30	0	0.015361	0
	Dups	1.21951	1.89452	0.542255	1	0.639306	0.09-4.72	3	111	0.0365854	0.0568356	0.643705
4 CNVs per genome	Dels +Dups	2.43902	1.12647	0.182257	1	2.19432	0.51-9.49	8	88	0.097561	0.0450589	2.16519
	Dels	0	0.256016	0.813953	1	0	0	0	20	0	0.0102407	0
	Dups	1.21951	0.563236	0.308892	1	2.17957	0.28-17.09	4	44	0.0487805	0.0225294	2.16519
>=5 CNVs per genome	Dels +Dups	0	1.22888	0.370523	1	0	0	0	171	0	0.0875576	0
	Dels	0	0.204813	0.848198	1	0	0	0	32	0	0.016385	0
	Dups	0	0.870456	0.495584	1	0	0	0	116	0	0.0593958	0
1 gene per CNV	Dels +Dups	18.2927	17.2043	0.432466	1	1.07743	0.61-1.91	16	379	0.195122	0.19406	1.00547
	Dels	14.6341	8.39734	0.0459141	1	1.87003	0.99-3.52	12	178	0.146341	0.0911418	1.60565
	Dups	6.09756	10.8551	0.113199	1	0.533264	0.21-1.33	6	236	0.0731707	0.12084	0.605519
2-5 genes per CNV	Dels +Dups	26.8293	30.4147	0.288049	1	0.838889	0.51-1.38	30	749	0.365854	0.383513	0.953955
	Dels	9.7561	12.4424	0.299962	1	0.760761	0.36-1.6	9	266	0.109756	0.136201	0.805841
	Dups	19.5122	23.6559	0.234604	1	0.782369	0.45-1.36	23	575	0.280488	0.294419	0.952683
6-10 genes per CNV	Dels +Dups	8.53659	8.49974	0.603715	1	1.00474	0.46-2.22	7	194	0.0853659	0.0993344	0.859379
	Dels	0	5.06912	0.0153706	0.507229	0	0	0	111	0	0.0568356	0
	Dups	9.7561	8.03891	0.320101	1	1.2367	0.59-2.61	8	180	0.097561	0.0921659	1.05854
11-20 genes per CNV	Dels +Dups	2.43902	4.81311	0.245086	1	0.494415	0.12-2.04	2	114	0.0243902	0.0583717	0.417843
	Dels	1.21951	1.89452	0.542255	1	0.639306	0.09-4.72	1	42	0.0121951	0.0215054	0.567073
	Dups	1.21951	3.02099	0.293839	1	0.396317	0.05-2.9	1	74	0.0121951	0.0378904	0.321852
>20 genes per CNV	Dels +Dups	1.21951	1.28008	0.717902	1	0.952099	0.13-7.11	1	28	0.0121951	0.0143369	0.85061
	Dels	1.21951	0.768049	0.349707	1	1.59506	0.21-12.22	1	18	0.0121951	0.00921659	1.32317
	Dups	0	0.512033	0.662177	1	0	0	0	10	0	0.00512033	0
Genome wide burden of subclasses of rare CNVs >= 30kb and < 100kb in 82 ACC-PLUS patients and 1,953 controls
CNV subclass	CNV type	Patient freq (%)	Control freq (%)	p	corr p	Diag-nostic OR	95% CI	#Patient CNVs	#Control CNVs	Avg CNVs per patient	Avg CNVs per control	Avg CNVs per patient / Avg CNVs per control
>=1 CNV per genome	Dels +Dups	46.3415	40.6554	0.177548	1	1.26065	0.81-1.96	46	1183	0.560976	0.605735	0.926108
	Dels	23.1707	21.6078	0.472682	1	1.09415	0.65-1.85	23	574	0.280488	0.293907	0.954343
	Dups	29.2683	29.4419	0.541947	1	0.991664	0.61-1.61	26	720	0.317073	0.368664	0.860061
1 CNV per genome	Dels +Dups	39.0244	29.0835	0.041268	1	1.56056	0.99-2.46	32	568	0.390244	0.290835	1.34181
	Dels	19.5122	18.6892	0.524092	1	1.05471	0.60-1.84	16	365	0.195122	0.186892	1.04404
	Dups	26.8293	23.7071	0.295031	1	1.17999	0.72-1.94	22	463	0.268293	0.237071	1.1317
2 CNVs per genome	Dels +Dups	6.09756	8.14132	0.339248	1	0.732664	0.29-1.84	10	318	0.121951	0.162826	0.748965
	Dels	2.43902	2.04813	0.447506	1	1.19562	0.28-5.03	4	80	0.0487805	0.0409626	1.19085
	Dups	2.43902	4.50589	0.285867	1	0.52983	0.13-2.19	4	176	0.0487805	0.0901178	0.541297
3 CNVs per genome	Dels +Dups	0	2.04813	0.189859	1	0	-	0	120	0	0.0614439	0
	Dels	1.21951	0.256016	0.197273	1	4.80988	0.56-41.63	3	15	0.0365854	0.00768049	4.76341
	Dups	0	0.870456	0.495584	1	0	-	0	51	0	0.0261137	0
4 CNVs per genome	Dels +Dups	1.21951	0.819252	0.356657	1	1.4946	0.20-11.41	4	64	0.0487805	0.0327701	1.48857
	Dels	0	0.102407	0.921015	1	0	-	0	8	0	0.00409626	0
	Dups	0	0.256016	0.813953	1	0	-	0	20	0	0.0102407	0
>=5 CNVs per genome	Dels +Dups	0	0.563236	0.635362	1	0	-	0	113	0	0.0578597	0
	Dels	0	0.512033	0.662177	1	0	-	0	106	0	0.0542755	0
	Dups	0	0.102407	0.921015	1	0	-	0	10	0	0.00512033	0
1 gene per CNV	Dels +Dups	25.6098	19.8157	0.125088	1	1.39306	0.84-2.32	23	461	0.280488	0.236047	1.18827
	Dels	14.6341	9.57501	0.0787886	1	1.61895	0.86-3.04	14	214	0.170732	0.109575	1.55813
	Dups	13.4146	12.7496	0.513359	1	1.06024	0.55-2.03	11	273	0.134146	0.139785	0.959662
2-5 genes per CNV	Dels +Dups	20.7317	25.2432	0.215991	1	0.774536	0.45-1.33	18	620	0.219512	0.31746	0.691463
	Dels	8.53659	11.9304	0.229401	1	0.688984	0.31-1.51	7	293	0.0853659	0.150026	0.569009
	Dups	13.4146	18.2796	0.164946	1	0.692626	0.36-1.32	12	400	0.146341	0.204813	0.714512
6-10 genes per CNV	Dels +Dups	6.09756	4.14747	0.262825	1	1.50072	0.59-3.81	5	94	0.0609756	0.0481311	1.26687
	Dels	2.43902	2.50896	0.661472	1	0.971429	0.23-4.06	2	62	0.0243902	0.031746	0.768293
	Dups	3.65854	2.25294	0.316934	1	1.64758	0.50-5.42	3	44	0.0365854	0.0225294	1.62389
11-20 genes per CNV	Dels +Dups	0	0.358423	0.749508	1	0	-	0	7	0	0.00358423	0
	Dels	0	0.256016	0.813953	1	0	-	0	5	0	0.00256016	0
	Dups	0	0.102407	0.921015	1	0	-	0	2	0	0.00102407	0
>20 genes per CNV	Dels +Dups	0	0.0512033	0.959705	1	0	-	0	1	0	0.000512033	0
	Dels	0	0	1	1	-	-	0	0	0	0	0
	Dups	0	0.0512033	0.959705	1	0	-	0	1	0	0.000512033	0

## Sheet: ACC-ONLY
Table S2. Genome wide rare CNV burden analysis in ACC-ONLY patients.
Genome wide burden of subclasses of all rare CNVs >= 30kb in 123 ACC-ONLY patients and 1,953 controls
CNV subclass	CNV type	Patient freq (%)	Control freq (%)	p	corr p	Diag-nostic OR	95% CI	#Patient CNVs	#Control CNVs	Avg CNVs per patient	Avg CNVs per control	Avg CNVs per patient / Avg CNVs per control
>=1 CNV per genome	Dels +Dups	67.4797	68.9196	0.434875	1	0.935754	0.63-1.38	161	2875	1.30894	1.47209	0.889171
	Dels	37.3984	38.7609	0.421027	1	0.94	0.65-1.38	64	1193	0.520325	0.610855	0.851798
	Dups	56.0976	56.0676	0.536029	1	1.00122	0.69-1.45	118	1971	0.95935	1.00922	0.950588
1 CNV per genome	Dels +Dups	27.6423	32.7189	0.142513	1	0.785567	0.52-1.18	34	639	0.276423	0.327189	0.844841
	Dels	26.0163	27.2913	0.424614	1	0.94	0.62-1.42	32	533	0.260163	0.272913	0.953279
	Dups	30.8943	32.7189	0.378215	1	0.919304	0.62-1.36	38	639	0.308943	0.327189	0.944235
2 CNVs per genome	Dels +Dups	25.2033	18.894	0.0618955	1	1.44645	0.95-2.21	62	738	0.504065	0.37788	1.33393
	Dels	8.94309	8.29493	0.412838	1	1.09	0.57-2.06	22	324	0.178862	0.165899	1.07814
	Dups	17.0732	13.8761	0.216274	1	1.27784	0.79-2.08	42	542	0.341463	0.277522	1.2304
3 CNVs per genome	Dels +Dups	9.7561	10.0358	0.5363	1	0.969112	0.52-1.79	36	588	0.292683	0.301075	0.972125
	Dels	1.62602	1.94572	0.573825	1	0.83	0.20-3.49	6	114	0.0487805	0.0583717	0.835687
	Dups	4.87805	5.58116	0.470643	1	0.867561	0.37-2.02	18	327	0.146341	0.167435	0.874021
4 CNVs per genome	Dels +Dups	2.43902	3.32821	0.418501	1	0.726154	0.22-2.34	12	260	0.097561	0.133129	0.732833
	Dels	0.813008	0.358423	0.309943	1	2.27869	0.28-18.66	4	28	0.0325203	0.0143369	2.26829
	Dups	0.813008	1.79211	0.360038	1	0.44918	0.06-3.31	4	140	0.0325203	0.0716846	0.453659
>=5 CNVs per genome	Dels +Dups	2.43902	3.94265	0.289975	1	0.609091	0.19-1.96	17	650	0.138211	0.332821	0.415272
	Dels	0	0.870456	0.352591	1	0	-	0	194	0	0.0993344	0
	Dups	2.43902	2.09933	0.481214	1	1.16585	0.36-3.82	16	323	0.130081	0.165387	0.786529
1 gene per CNV	Dels +Dups	34.1463	33.743	0.500824	1	1.01815	0.69-1.50	50	867	0.406504	0.443932	0.915689
	Dels	11.3821	16.0778	0.101048	1	0.670426	0.38-1.18	16	375	0.130081	0.192012	0.677463
	Dups	26.8293	22.3246	0.162227	1	1.27576	0.84-1.93	37	528	0.300813	0.270353	1.11267
2-5 genes per CNV	Dels +Dups	39.0244	48.2335	0.0289427	0.955108	0.686879	0.47-1.00	65	1421	0.528455	0.727599	0.726301
	Dels	21.1382	22.4782	0.414166	1	0.924406	0.59-1.44	29	573	0.235772	0.293395	0.803601
	Dups	28.4553	37.9416	0.0206728	0.682204	0.650534	0.44-0.97	50	1024	0.406504	0.524322	0.775295
6-10 genes per CNV	Dels +Dups	17.0732	13.7737	0.161088	1	1.28887	0.79-2.10	25	339	0.203252	0.173579	1.17095
	Dels	8.94309	6.55402	0.584328	1	1	0.48-2.09	10	159	0.0813008	0.0814132	0.998619
	Dups	13.8211	10.8551	0.176037	1	1.31706	0.77-2.24	19	255	0.154472	0.130568	1.18307
11-20 genes per CNV	Dels +Dups	4.87805	6.86124	0.261781	1	0.696135	0.30-1.61	7	176	0.0569106	0.0901178	0.631513
	Dels	1.62602	2.61137	0.382018	1	0.62	0.15-2.56	2	60	0.0162602	0.0814132	0.199724
	Dups	3.25203	4.50589	0.353082	1	0.712376	0.26-1.97	5	118	0.0406504	0.0604199	0.672799
>20 genes per CNV	Dels +Dups	8.94309	2.96979	0.00140291	0.0462961	3.2089	1.64-6.28	14	72	0.113821	0.0368664	3.0874
	Dels	5.69106	1.12647	0.000948009	0.0312843	5.3	2.22-12.65	7	26	0.0569106	0.0814132	0.699034
	Dups	5.69106	1.99693	0.0120109	0.396361	2.96154	1.30-6.76	7	46	0.0569106	0.0235535	2.41622
Genome wide burden of subclasses of rare CNVs >= 1Mb in 123 ACC-ONLY patients and 1,953 controls
CNV subclass	CNV type	Patient freq (%)	Control freq (%)	p	corr p	Diag-nostic OR	95% CI	#Patient CNVs	#Control CNVs	Avg CNVs per patient	Avg CNVs per control	Avg CNVs per patient / Avg CNVs per control
>=1 CNV per genome	Dels+Dups	8.94309	3.27701	0.00266851	0.0880609	2.89886	1.49-5.65	14	73	0.113821	0.0373784	3.04511
	Dels	6.50407	1.22888	0.000322476	0.0106417	5.5913	2.46-12.72	8	24	0.0650407	0.0122888	5.29268
	Dups	4.87805	2.25294	0.0914251	1	2.22494	0.93-5.33	6	49	0.0487805	0.0250896	1.94425
1 CNV per genome	Dels+Dups	6.50407	2.86738	0.0398116	1	2.35652	1.1-5.06	8	56	0.0650407	0.0286738	2.26829
	Dels	6.50407	1.22888	0.000322476	0.0106417	5.5913	2.46-12.72	8	24	0.0650407	0.0122888	5.29268
	Dups	4.87805	2.04813	0.0343852	1	2.45256	1.02-5.9	6	40	0.0487805	0.0204813	2.38171
2 CNVs per genome	Dels+Dups	2.43902	0.358423	0.0160556	0.529835	6.95	1.77-27.22	6	14	0.0487805	0.00716846	6.80488
	Dels	0	0	1	1	-	-	0	0	0	0	-
	Dups	0	0.15361	0.832502	1	0	0	0	6	0	0.0030722	0
3 CNVs per genome	Dels+Dups	0	0.0512033	0.940751	1	0	0	0	3	0	0.0015361	0
	Dels	0	0	1	1	-	-	0	0	0	0	-
	Dups	0	0.0512033	0.940751	1	0	0	0	3	0	0.0015361	0
4 CNVs per genome	Dels+Dups	0	0	1	1	-	-	0	0	0	0	-
	Dels	0	0	1	1	-	-	0	0	0	0	-
	Dups	0	0	1	1	-	-	0	0	0	0	-
>=5 CNVs per genome	Dels+Dups	0	0	1	1	-	-	0	0	0	0	-
	Dels	0	0	1	1	-	-	0	0	0	0	-
	Dups	0	0	1	1	-	-	0	0	0	0	-
1 gene per CNV	Dels+Dups	0	0.256016	0.736618	1	0	0	0	5	0	0.00256016	0
	Dels	0	0.102407	0.884986	1	0	0	0	2	0	0.00102407	0
	Dups	0	0.15361	0.832502	1	0	0	0	3	0	0.0015361	0
2-5 genes per CNV	Dels+Dups	0	0.768049	0.39878	1	0	0	0	15	0	0.00768049	0
	Dels	0	0.358423	0.651699	1	0	0	0	7	0	0.00358423	0
	Dups	0	0.409626	0.612956	1	0	0	0	8	0	0.00409626	0
6-10 genes per CNV	Dels+Dups	1.62602	0.409626	0.0968313	1	4.0186	0.84-19.13	2	9	0.0162602	0.00460829	3.52846
	Dels	1.62602	0.256016	0.0541472	1	6.43967	1.24-33.53	2	5	0.0162602	0.00256016	6.35122
	Dups	0	0.15361	0.832502	1	0	0	0	4	0	0.00204813	0
11-20 genes per CNV	Dels+Dups	0.813008	0.768049	0.755766	1	1.05902	0.14-8.08	1	16	0.00813008	0.00819252	0.992378
	Dels	0.813008	0.15361	0.197584	1	5.32787	0.55-51.6	1	3	0.00813008	0.0015361	5.29268
	Dups	0	0.614439	0.479541	1	0	0	0	13	0	0.00665643	0
>20 genes per CNV	Dels+Dups	6.50407	1.28008	0.000401719	0.0132567	5.36487	2.37-12.16	11	28	0.0894309	0.0143369	6.2378
	Dels	4.06504	0.358423	0.00035469	0.0117048	11.7797	3.68-37.67	5	7	0.0406504	0.00358423	11.3415
	Dups	4.87805	1.02407	0.00275317	0.0908547	4.95641	1.95-12.58	6	21	0.0487805	0.0107527	4.53659
Genome wide burden of subclasses of rare CNVs >= 500kb and < 1Mb in 123 ACC-ONLY patients and 1,953 controls
CNV subclass	CNV type	Patient freq (%)	Control freq (%)	p	corr p	Diag-nostic OR	95% CI	#Patient CNVs	#Control CNVs	Avg CNVs per patient	Avg CNVs per control	Avg CNVs per patient / Avg CNVs per control
>=1 CNV per genome	Dels +Dups	4.06504	6.14439	0.235249	1	0.647246	0.26-1.61	5	135	0.0406504	0.0691244	0.588076
	Dels	0.813008	1.02407	0.643738	1	0.792213	0.11-5.95	1	23	0.00813008	0.0117768	0.69035
	Dups	3.25203	5.27394	0.226442	1	0.603737	0.22-1.67	4	113	0.0325203	0.0578597	0.562055
1 CNV per genome	Dels +Dups	4.06504	5.58116	0.319123	1	0.71684	0.29-1.79	5	109	0.0406504	0.0558116	0.728351
	Dels	0.813008	0.972862	0.665858	1	0.83434	0.11-6.28	1	19	0.00813008	0.00972862	0.835687
	Dups	3.25203	4.86431	0.289161	1	0.657408	0.24-1.82	4	95	0.0325203	0.0486431	0.668549
2 CNVs per genome	Dels +Dups	0	0.409626	0.612956	1	0	0	0	16	0	0.00819252	0
	Dels	0	0	1	1	-	-	0	0	0	0	-
	Dups	0	0.30722	0.692869	1	0	0	0	12	0	0.00614439	0
3 CNVs per genome	Dels +Dups	0	0.102407	0.884986	1	0	0	0	6	0	0.0030722	0
	Dels	0	0	1	1	-	-	0	0	0	0	-
	Dups	0	0.102407	0.884986	1	0	0	0	6	0	0.0030722	0
4 CNVs per genome	Dels +Dups	0	0.0512033	0.940751	1	0	0	0	4	0	0.00204813	0
	Dels	0	0.0512033	0.940751	1	0	0	0	4	0	0.00204813	0
	Dups	0	0	1	1	-	-	0	0	0	0	-
>=5 CNVs per genome	Dels +Dups	0	0	1	1	-	-	0	0	0	0	-
	Dels	0	0	1	1	-	-	0	0	0	0	-
	Dups	0	0	1	1	-	-	0	0	0	0	-
1 gene per CNV	Dels +Dups	0	0.870456	0.352591	1	0	0	0	17	0	0.00870456	0
	Dels	0	0.15361	0.832502	1	0	0	0	3	0	0.0015361	0
	Dups	0	0.716846	0.424076	1	0	0	0	14	0	0.00716846	0
2-5 genes per CNV	Dels +Dups	1.62602	1.89452	0.590079	1	0.85593	0.2-3.59	2	39	0.0162602	0.0199693	0.814259
	Dels	0	0.30722	0.692869	1	0	0	0	7	0	0.00358423	0
	Dups	1.62602	1.5873	0.6895	1	1.02479	0.24-4.33	2	32	0.0162602	0.016385	0.992378
6-10 genes per CNV	Dels +Dups	0.813008	1.22888	0.558306	1	0.658811	0.09-4.91	1	25	0.00813008	0.0128008	0.635122
	Dels	0	0.102407	0.884986	1	0	0	0	2	0	0.00102407	0
	Dups	0.813008	1.17768	0.579126	1	0.687812	0.09-5.14	1	24	0.00813008	0.0122888	0.661585
11-20 genes per CNV	Dels +Dups	0.813008	1.89452	0.330489	1	0.424457	0.06-3.12	1	39	0.00813008	0.0199693	0.407129
	Dels	0	0.460829	0.576499	1	0	0	0	10	0	0.00512033	0
	Dups	0.813008	1.43369	0.479371	1	0.563525	0.08-4.18	1	29	0.00813008	0.014849	0.547519
>20 genes per CNV	Dels +Dups	0.813008	0.716846	0.379448	1	1.13525	0.15-8.7	1	15	0.00813008	0.00768049	1.05854
	Dels	0.813008	0.0512033	0.115014	1	16	0.99-257.36	1	1	0.00813008	0.000512033	15.878
	Dups	0	0.665643	0.450964	1	0	0	0	14	0	0.00716846	0
Genome wide burden of subclasses of rare CNVs >= 100kb and < 500kb in 123 ACC-ONLY patients and 1,953 controls
CNV subclass	CNV type	Patient freq (%)	Control freq (%)	p	corr p	Diag-nostic OR	95% CI	#Patient CNVs	#Control CNVs	Avg CNVs per patient	Avg CNVs per control	Avg CNVs per patient / Avg CNVs per control
>=1 CNV per genome	Dels +Dups	48.7805	48.2847	0.505611	1	1.02005	0.71-1.47	78	1468	0.634146	0.751664	0.843657
	Dels	21.9512	23.4511	0.399289	1	0.918054	0.59-1.42	30	579	0.243902	0.296467	0.822697
	Dups	39.8374	37.4296	0.368722	1	1.10692	0.76-1.61	63	1075	0.512195	0.550435	0.930528
1 CNV per genome	Dels +Dups	37.3984	32.7189	0.157176	1	1.22846	0.84-1.79	46	639	0.373984	0.327189	1.14302
	Dels	20.3252	19.406	0.464323	1	1.05945	0.67-1.67	25	379	0.203252	0.19406	1.04736
	Dups	29.2683	27.0353	0.34468	1	1.11677	0.75-1.67	36	528	0.292683	0.270353	1.08259
2 CNVs per genome	Dels +Dups	8.94309	10.2919	0.384937	1	0.856077	0.45-1.62	22	402	0.178862	0.205837	0.868948
	Dels	0.813008	3.1746	0.102336	1	0.25	0.03-1.82	2	124	0.0162602	0.0634921	0.256098
	Dups	9.7561	7.06605	0.17719	1	1.42186	0.76-2.64	24	276	0.195122	0.141321	1.3807
3 CNVs per genome	Dels +Dups	1.62602	3.02099	0.287421	1	0.530607	0.13-2.2	6	177	0.0487805	0.0906298	0.538239
	Dels	0.813008	0.409626	0.328115	1	1.99283	0.25-16.06	3	24	0.0243902	0.0122888	1.98476
	Dups	0.813008	1.89452	0.330489	1	0.424457	0.06-3.12	3	111	0.0243902	0.0568356	0.429136
4 CNVs per genome	Dels +Dups	0.813008	1.02407	0.643738	1	0.792213	0.11-5.95	4	80	0.0325203	0.0409626	0.793902
	Dels	0	0.204813	0.783106	1	0	0	0	20	0	0.0102407	0
	Dups	0	0.563236	0.509914	1	0	0	0	44	0	0.0225294	0
>=5 CNVs per genome	Dels +Dups	0	1.22888	0.228946	1	0	0	0	170	0	0.0870456	0
	Dels	0	0.204813	0.783106	1	0	0	0	32	0	0.016385	0
	Dups	0	0.870456	0.352591	1	0	0	0	116	0	0.0593958	0
1 gene per CNV	Dels +Dups	23.5772	17.2555	0.0550099	1	1.47939	0.96-2.28	29	380	0.235772	0.194572	1.21175
	Dels	8.13008	7.62929	0.521339	1	1.07145	0.55-2.09	10	161	0.0813008	0.0824373	0.986214
	Dups	17.0732	10.8551	0.023782	1	1.69076	1.03-2.76	21	236	0.170732	0.12084	1.41288
2-5 genes per CNV	Dels +Dups	26.0163	30.1075	0.19577	1	0.816327	0.54-1.24	34	738	0.276423	0.37788	0.731509
	Dels	12.1951	12.4424	0.536426	1	0.977366	0.56-1.71	17	266	0.138211	0.136201	1.01476
	Dups	19.5122	23.6559	0.173303	1	0.782369	0.49-1.24	27	575	0.219512	0.294419	0.745578
6-10 genes per CNV	Dels +Dups	7.31707	9.21659	0.301382	1	0.777632	0.39-1.56	9	208	0.0731707	0.106503	0.687031
	Dels	1.62602	4.35228	0.100009	1	0.363247	0.09-1.49	2	92	0.0162602	0.047107	0.345175
	Dups	8.13008	8.03891	0.59766	1	1.01234	0.52-1.97	10	180	0.0813008	0.0921659	0.882114
11-20 genes per CNV	Dels +Dups	2.43902	4.81311	0.16037	1	0.494415	0.15-1.58	4	114	0.0325203	0.0583717	0.557125
	Dels	0	1.89452	0.102256	1	0	0	0	42	0	0.0215054	0
	Dups	2.43902	3.02099	0.493384	1	0.802542	0.25-2.6	4	74	0.0325203	0.0378904	0.858273
>20 genes per CNV	Dels +Dups	1.62602	1.28008	0.459789	1	1.27471	0.3-5.44	2	28	0.0162602	0.0143369	1.13415
	Dels	0.813008	0.768049	0.755766	1	1.05902	0.14-8.08	1	18	0.00813008	0.00921659	0.882114
	Dups	0.813008	0.512033	0.355076	1	1.59262	0.2-12.54	1	10	0.00813008	0.00512033	1.5878
Genome wide burden of subclasses of rare CNVs >= 30kb and < 100kb in 123 ACC-ONLY patients and 1,953 controls
CNV subclass	CNV type	Patient freq (%)	Control freq (%)	p	corr p	Diag-nostic OR	95% CI	#Patient CNVs	#Control CNVs	Avg CNVs per patient	Avg CNVs per control	Avg CNVs per patient / Avg CNVs per control
>=1 CNV per genome	Dels +Dups	43.0894	41.065	0.411222	1	1.08662	0.75-1.57	64	1175	0.520325	0.601639	0.864847
	Dels	20.3252	20.4813	0.537246	1	0.990434	0.63-1.56	27	495	0.219512	0.253456	0.866075
	Dups	32.5203	31.1316	0.43074	1	1.06611	0.72-1.57	49	836	0.398374	0.428059	0.930651
1 CNV per genome	Dels +Dups	35.7724	29.1347	0.0768199	1	1.35472	0.93-1.98	44	569	0.357724	0.291347	1.22783
	Dels	18.6992	17.3579	0.41168	1	1.09504	0.69-1.75	23	339	0.186992	0.173579	1.07727
	Dups	25.2033	23.6047	0.36377	1	1.09054	0.72-1.66	31	461	0.252033	0.236047	1.06772
2 CNVs per genome	Dels +Dups	5.69106	8.70456	0.159611	1	0.632911	0.29-1.38	14	340	0.113821	0.174091	0.653802
	Dels	1.62602	2.40655	0.436436	1	0.670301	0.16-2.79	4	94	0.0325203	0.0481311	0.675662
	Dups	7.31707	5.68356	0.256411	1	1.3101	0.65-2.65	18	222	0.146341	0.113671	1.28741
3 CNVs per genome	Dels +Dups	1.62602	1.5361	0.420441	1	1.0595	0.25-4.49	6	90	0.0487805	0.0460829	1.05854
	Dels	0	0.30722	0.692869	1	0	-	0	18	0	0.00921659	0
	Dups	0	0.768049	0.39878	1	0	-	0	45	0	0.0230415	0
4 CNVs per genome	Dels +Dups	0	0.819252	0.374981	1	0	-	0	64	0	0.0327701	0
	Dels	0	0.204813	0.783106	1	0	-	0	16	0	0.00819252	0
	Dups	0	0.563236	0.509914	1	0	-	0	44	0	0.0225294	0
>=5 CNVs per genome	Dels +Dups	0	0.870456	0.352591	1	0	-	0	112	0	0.0573477	0
	Dels	0	0.204813	0.783106	1	0	-	0	28	0	0.0143369	0
	Dups	0	0.512033	0.542193	1	0	-	0	64	0	0.0327701	0
1 gene per CNV	Dels +Dups	21.9512	15.4634	0.049084	1	1.53756	0.99-2.40	27	335	0.219512	0.171531	1.27972
	Dels	8.13008	7.32207	0.427833	1	1.12012	0.57-2.19	10	154	0.0813008	0.078853	1.03104
	Dups	14.6341	9.319	0.0356424	1	1.66813	0.99-2.81	18	198	0.146341	0.101382	1.44346
2-5 genes per CNV	Dels +Dups	21.9512	25.3968	0.229781	1	0.826172	0.53-1.28	28	614	0.227642	0.314388	0.72408
	Dels	11.3821	11.3671	0.573002	1	1.00149	0.56-1.78	15	241	0.121951	0.1234	0.98826
	Dups	16.2602	19.4572	0.228224	1	0.803781	0.49-1.31	22	468	0.178862	0.239631	0.746404
6-10 genes per CNV	Dels +Dups	4.87805	5.78597	0.432958	1	0.835035	0.36-1.94	6	128	0.0487805	0.0655402	0.744284
	Dels	1.62602	2.66257	0.369141	1	0.604259	0.15-2.51	2	59	0.0162602	0.0302099	0.538239
	Dups	4.87805	5.17153	0.549095	1	0.94034	0.40-2.19	6	113	0.0487805	0.0578597	0.843082
11-20 genes per CNV	Dels +Dups	1.62602	3.84025	0.153188	1	0.413884	0.10-1.71	2	84	0.0162602	0.0430108	0.378049
	Dels	0	1.43369	0.17876	1	0	-	0	32	0	0.016385	0
	Dups	1.62602	2.40655	0.436436	1	0.670301	0.16-2.79	2	52	0.0162602	0.0266257	0.610694
>20 genes per CNV	Dels +Dups	0.813008	0.716846	0.379448	1	1.13525	0.15-8.70	1	14	0.00813008	0.00716846	1.13415
	Dels	0	0.460829	0.576499	1	0	-	0	9	0	0.00460829	0
	Dups	0.813008	0.256016	0.262494	1	3.19344	0.37-27.54	1	5	0.00813008	0.00256016	3.17561

## Sheet: CBLH
Table S2. Genome wide rare CNV burden analysis in CBLH patients.
Genome wide burden of subclasses of all rare CNVs >= 30kb in 180 CBLH patients and 1,953 controls
CNV subclass	CNV type	Patient freq (%)	Control freq (%)	p	corr p	Diag-nostic OR	95% CI	#Patient CNVs	#Control CNVs	Avg CNVs per patient	Avg CNVs per control	Avg CNVs per patient / Avg CNVs per control
>=1 CNV per genome	Dels +Dups	66.6667	69.2268	0.288189	1	0.889053	0.64-1.23	240	2902	1.33333	1.48592	0.897312
	Dels	45	41.6795	0.213876	1	1.14485	0.84-1.56	132	1293	0.733333	0.662058	1.10766
	Dups	51.1111	56.2212	0.128339	1	0.814083	0.60-1.11	138	1983	0.766667	1.01536	0.755068
1 CNV per genome	Dels +Dups	32.7778	32.7189	0.542591	1	1.00268	0.72-1.39	59	639	0.327778	0.327189	1.0018
	Dels	29.4444	28.8274	0.470158	1	1.03034	0.74-1.44	53	563	0.294444	0.288274	1.0214
	Dups	33.3333	32.6165	0.480932	1	1.03297	0.75-1.43	60	637	0.333333	0.326165	1.02198
2 CNVs per genome	Dels +Dups	16.6667	19.15	0.240198	1	0.844385	0.56-1.27	60	748	0.333333	0.383001	0.870321
	Dels	8.88889	9.21659	0.507958	1	0.960976	0.56-1.64	32	360	0.177778	0.184332	0.964444
	Dups	12.2222	14.0297	0.293704	1	0.853229	0.54-1.36	44	548	0.244444	0.280594	0.871168
3 CNVs per genome	Dels +Dups	7.22222	9.62622	0.178971	1	0.730826	0.41-1.31	39	564	0.216667	0.288786	0.750266
	Dels	3.33333	2.25294	0.185485	1	1.49608	0.63-3.56	18	132	0.1	0.0675883	1.47955
	Dups	3.88889	5.58116	0.220679	1	0.68452	0.31-1.49	21	327	0.116667	0.167435	0.696789
4 CNVs per genome	Dels +Dups	6.66667	3.73784	0.0463912	1	1.83953	0.98-3.46	48	292	0.266667	0.149514	1.78356
	Dels	1.66667	0.512033	0.0709484	1	3.29322	0.9-12.07	12	40	0.0666667	0.0204813	3.255
	Dups	1.11111	1.89452	0.347394	1	0.58184	0.14-2.43	8	148	0.0444444	0.0757808	0.586486
>=5 CNVs per genome	Dels +Dups	3.33333	3.99386	0.426386	1	0.828912	0.36-1.93	34	659	0.188889	0.33743	0.559788
	Dels	1.66667	0.870456	0.153478	1	1.93021	0.56-6.65	17	198	0.0944444	0.101382	0.931566
	Dups	0.555556	2.09933	0.117612	1	0.260526	0.04-1.91	5	323	0.0277778	0.165387	0.167957
1 gene per CNV	Dels +Dups	33.8889	33.8454	0.540381	1	1.00195	0.73-1.38	75	871	0.416667	0.445981	0.934271
	Dels	23.3333	17.8187	0.0407402	1	1.40367	0.98-2.02	52	418	0.288889	0.21403	1.34976
	Dups	19.4444	22.3246	0.214142	1	0.839845	0.57-1.23	38	528	0.211111	0.270353	0.780871
2-5 genes per CNV	Dels +Dups	41.6667	49.0015	0.0351849	1	0.743395	0.55-1.01	110	1456	0.611111	0.74552	0.819712
	Dels	19.4444	22.4782	0.200752	1	0.832456	0.57-1.22	48	573	0.266667	0.293395	0.908901
	Dups	31.6667	37.9928	0.0539761	1	0.756328	0.55-1.05	71	1027	0.394444	0.525858	0.750097
6-10 genes per CNV	Dels +Dups	15.5556	13.108	0.209495	1	1.22111	0.80-1.87	32	327	0.177778	0.167435	1.06177
	Dels	8.33333	8.19252	0.482175	1	1.01875	0.59-1.77	17	199	0.0944444	0.101895	0.926884
	Dups	10.5556	10.9575	0.494684	1	0.958989	0.58-1.58	20	257	0.111111	0.131592	0.844358
11-20 genes per CNV	Dels +Dups	8.33333	6.86124	0.261394	1	1.23406	0.71-2.15	16	176	0.0888889	0.0901178	0.986364
	Dels	5	3.43062	0.187557	1	1.48154	0.73-3.02	10	77	0.0555556	0.0394265	1.40909
	Dups	3.88889	4.7107	0.392508	1	0.818485	0.37-1.79	7	124	0.0388889	0.0634921	0.6125
>20 genes per CNV	Dels +Dups	3.33333	2.96979	0.525359	1	1.12663	0.48-2.65	7	72	0.0388889	0.0368664	1.05486
	Dels	2.77778	1.12647	0.0492004	1	2.50779	0.94-6.70	5	26	0.0277778	0.0133129	2.08654
	Dups	1.11111	2.04813	0.297675	1	0.53736	0.13-2.24	2	47	0.0111111	0.0240655	0.461702
Genome wide burden of subclasses of rare CNVs >= 1Mb in 180 CBLH patients and 1,953 controls
CNV subclass	CNV type	Patient freq (%)	Control freq (%)	p	corr p	Diag-nostic OR	95% CI	#Patient CNVs	#Control CNVs	Avg CNVs per patient	Avg CNVs per control	Avg CNVs per patient / Avg CNVs per control
>=1 CNV per genome	Dels+Dups	3.88889	3.27701	0.415966	1	1.19427	0.54-2.65	11	73	0.0611111	0.0373784	1.63493
	Dels	3.33333	1.22888	0.0253033	0.835009	2.77155	1.12-6.87	7	24	0.0388889	0.0122888	3.16458
	Dups	1.11111	2.25294	0.24001	1	0.487487	0.12-2.03	2	49	0.0111111	0.0250896	0.442857
1 CNV per genome	Dels+Dups	2.77778	2.86738	0.588852	1	0.967857	0.38-2.45	5	56	0.0277778	0.0286738	0.96875
	Dels	2.77778	1.22888	0.0608436	1	2.29643	0.87-6.09	5	24	0.0277778	0.0122888	2.26042
	Dups	1.11111	2.04813	0.297675	1	0.53736	0.13-2.24	2	40	0.0111111	0.0204813	0.5425
2 CNVs per genome	Dels+Dups	1.11111	0.358423	0.138386	1	3.1236	0.64-15.15	4	14	0.0222222	0.00716846	3.1
	Dels	0.555556	0	0.0843882	1	-	-	2	0	0.0111111	0	-
	Dups	0	0.15361	0.767499	1	0	0	0	6	0	0.0030722	0
3 CNVs per genome	Dels+Dups	0	0.0512033	0.915612	1	0	0	0	3	0	0.0015361	0
	Dels	0	0	1	1	-	-	0	0	0	0	-
	Dups	0	0.0512033	0.915612	1	0	0	0	3	0	0.0015361	0
4 CNVs per genome	Dels+Dups	0	0	1	1	-	-	0	0	0	0	-
	Dels	0	0	1	1	-	-	0	0	0	0	-
	Dups	0	0	1	1	-	-	0	0	0	0	-
>=5 CNVs per genome	Dels+Dups	0	0	1	1	-	-	0	0	0	0	-
	Dels	0	0	1	1	-	-	0	0	0	0	-
	Dups	0	0	1	1	-	-	0	0	0	0	-
1 gene per CNV	Dels+Dups	0	0.256016	0.643234	1	0	0	0	5	0	0.00256016	0
	Dels	0	0.102407	0.838309	1	0	0	0	2	0	0.00102407	0
	Dups	0	0.15361	0.767499	1	0	0	0	3	0	0.0015361	0
2-5 genes per CNV	Dels+Dups	0.555556	0.768049	0.603437	1	0.721788	0.09-5.5	1	15	0.00555556	0.00768049	0.723333
	Dels	0	0.358423	0.538995	1	0	0	0	7	0	0.00358423	0
	Dups	0.555556	0.409626	0.376115	1	1.35824	0.17-10.92	1	8	0.00555556	0.00409626	1.35625
6-10 genes per CNV	Dels+Dups	1.11111	0.409626	0.158485	1	2.73174	0.58-12.96	2	9	0.0111111	0.00460829	2.41111
	Dels	1.11111	0.256016	0.0961556	1	4.37753	0.84-22.73	2	5	0.0111111	0.00256016	4.34
	Dups	0	0.15361	0.767499	1	0	0	0	4	0	0.00204813	0
11-20 genes per CNV	Dels+Dups	0.555556	0.768049	0.603437	1	0.721788	0.09-5.5	1	16	0.00555556	0.00819252	0.678125
	Dels	0.555556	0.15361	0.259436	1	3.63128	0.38-35.09	1	3	0.00555556	0.0015361	3.61667
	Dups	0	0.614439	0.346173	1	0	0	0	13	0	0.00665643	0
>20 genes per CNV	Dels+Dups	2.22222	1.28008	0.209569	1	1.75273	0.6-5.09	5	28	0.0277778	0.0143369	1.9375
	Dels	2.22222	0.358423	0.00886321	0.292486	6.31818	1.83-21.79	4	7	0.0222222	0.00358423	6.2
	Dups	0.555556	1.02407	0.459837	1	0.539944	0.07-4.05	1	21	0.00555556	0.0107527	0.516667
Genome wide burden of subclasses of rare CNVs >= 500kb and < 1Mb in 180 CBLH patients and 1,953 controls
CNV subclass	CNV type	Patient freq (%)	Control freq (%)	p	corr p	Diag-nostic OR	95% CI	#Patient CNVs	#Control CNVs	Avg CNVs per patient	Avg CNVs per control	Avg CNVs per patient / Avg CNVs per control
>=1 CNV per genome	Dels +Dups	6.11111	6.14439	0.572654	1	0.994231	0.53-1.88	11	135	0.0611111	0.0691244	0.884074
	Dels	0.555556	1.43369	0.282821	1	0.384078	0.05-2.84	1	32	0.00555556	0.016385	0.339062
	Dups	5.55556	5.27394	0.507095	1	1.05654	0.54-2.06	10	113	0.0555556	0.0578597	0.960177
1 CNV per genome	Dels +Dups	6.11111	5.58116	0.425521	1	1.10113	0.58-2.09	11	109	0.0611111	0.0558116	1.09495
	Dels	0.555556	1.33129	0.320892	1	0.414052	0.06-3.07	0	26	0	0.0133129	0
	Dups	5.55556	4.86431	0.449605	1	1.15046	0.59-2.25	10	95	0.0555556	0.0486431	1.14211
2 CNVs per genome	Dels +Dups	0	0.409626	0.49336	1	0	0	0	16	0	0.00819252	0
	Dels	0	0.0512033	0.915612	1	0	0	0	2	0	0.00102407	0
	Dups	0	0.30722	0.588825	1	0	0	0	12	0	0.00614439	0
3 CNVs per genome	Dels +Dups	0	0.102407	0.838309	1	0	0	0	6	0	0.0030722	0
	Dels	0	0	1	1	-	-	0	0	0	0	-
	Dups	0	0.102407	0.838309	1	0	0	0	6	0	0.0030722	0
4 CNVs per genome	Dels +Dups	0	0.0512033	0.915612	1	0	0	0	4	0	0.00204813	0
	Dels	0	0.0512033	0.915612	1	0	0	0	4	0	0.00204813	0
	Dups	0	0	1	1	-	-	0	0	0	0	-
>=5 CNVs per genome	Dels +Dups	0	0	1	1	-	-	0	0	0	0	-
	Dels	0	0	1	1	-	-	0	0	0	0	-
	Dups	0	0	1	1	-	-	0	0	0	0	-
1 gene per CNV	Dels +Dups	0.555556	0.870456	0.543258	1	0.636214	0.08-4.81	1	17	0.00555556	0.00870456	0.638235
	Dels	0	0.15361	0.767499	1	0	0	0	3	0	0.0015361	0
	Dups	0.555556	0.716846	0.634655	1	0.773743	0.1-5.92	1	14	0.00555556	0.00716846	0.775
2-5 genes per CNV	Dels +Dups	2.22222	1.89452	0.512393	1	1.1769	0.41-3.34	4	39	0.0222222	0.0199693	1.11282
	Dels	0	0.30722	0.588825	1	0	0	0	7	0	0.00358423	0
	Dups	2.22222	1.5873	0.364666	1	1.40909	0.49-4.04	4	32	0.0222222	0.016385	1.35625
6-10 genes per CNV	Dels +Dups	0.555556	1.22888	0.363012	1	0.449022	0.06-3.34	1	25	0.00555556	0.0128008	0.434
	Dels	0	0.512033	0.413301	1	0	0	0	11	0	0.00563236	0
	Dups	0.555556	1.17768	0.385635	1	0.468788	0.06-3.49	1	24	0.00555556	0.0122888	0.452083
11-20 genes per CNV	Dels +Dups	2.77778	1.89452	0.258081	1	1.47954	0.57-3.81	5	39	0.0277778	0.0199693	1.39103
	Dels	0.555556	0.460829	0.382686	1	1.2067	0.15-9.58	1	10	0.00555556	0.00512033	1.085
	Dups	2.22222	1.43369	0.213615	1	1.5625	0.54-4.51	4	29	0.0222222	0.014849	1.49655
>20 genes per CNV	Dels +Dups	0	0.716846	0.289897	1	0	0	0	15	0	0.00768049	0
	Dels	0	0.0512033	0.915612	1	0	0	0	1	0	0.000512033	0
	Dups	0	0.665643	0.316795	1	0	0	0	14	0	0.00716846	0
Genome wide burden of subclasses of rare CNVs >= 100kb and < 500kb in 180 CBLH patients and 1,953 controls
CNV subclass	CNV type	Patient freq (%)	Control freq (%)	p	corr p	Diag-nostic OR	95% CI	#Patient CNVs	#Control CNVs	Avg CNVs per patient	Avg CNVs per control	Avg CNVs per patient / Avg CNVs per control
>=1 CNV per genome	Dels +Dups	43.3333	47.6703	0.149807	1	0.839452	0.62-1.14	120	1457	0.666667	0.746032	0.893617
	Dels	29.4444	24.7824	0.105567	1	1.26663	0.9-1.77	66	614	0.366667	0.314388	1.16629
	Dups	27.7778	37.4296	0.0057086	1	0.642955	0.46-0.9	70	1075	0.388889	0.550435	0.706512
1 CNV per genome	Dels +Dups	26.6667	32.0533	0.0788317	1	0.770839	0.55-1.09	48	626	0.266667	0.320533	0.831949
	Dels	23.8889	20.3789	0.175131	1	1.2263	0.86-1.76	43	398	0.238889	0.203789	1.17224
	Dups	18.8889	27.0353	0.00954255	1	0.628502	0.43-0.92	34	528	0.188889	0.270353	0.698674
2 CNVs per genome	Dels +Dups	12.2222	10.4455	0.257252	1	1.19378	0.75-1.91	44	408	0.244444	0.208909	1.1701
	Dels	4.44444	3.43062	0.345976	1	1.30927	0.62-2.77	16	134	0.0888889	0.0686124	1.29552
	Dups	7.22222	7.06605	0.483917	1	1.02382	0.57-1.85	26	276	0.144444	0.141321	1.0221
3 CNVs per genome	Dels +Dups	2.77778	2.86738	0.588852	1	0.967857	0.38-2.45	15	168	0.0833333	0.0860215	0.96875
	Dels	0.555556	0.512033	0.763722	1	1.08547	0.14-8.53	3	30	0.0166667	0.015361	1.085
	Dups	1.11111	1.89452	0.347394	1	0.58184	0.14-2.43	6	111	0.0333333	0.0568356	0.586486
4 CNVs per genome	Dels +Dups	1.11111	1.07527	0.693784	1	1.03371	0.24-4.44	8	84	0.0444444	0.0430108	1.03333
	Dels	0.555556	0.256016	0.326453	1	2.17654	0.25-18.73	4	20	0.0222222	0.0102407	2.17
	Dups	0.555556	0.563236	0.731206	1	0.986287	0.13-7.68	4	44	0.0222222	0.0225294	0.986364
>=5 CNVs per genome	Dels +Dups	0.555556	1.22888	0.363012	1	0.449022	0.06-3.34	5	171	0.0277778	0.0875576	0.317251
	Dels	0	0.204813	0.70264	1	0	0	0	32	0	0.016385	0
	Dups	0	0.870456	0.222089	1	0	0	0	116	0	0.0593958	0
1 gene per CNV	Dels +Dups	13.8889	17.2555	0.146824	1	0.773428	0.5-1.2	27	380	0.15	0.194572	0.770921
	Dels	12.2222	8.39734	0.0611492	1	1.51891	0.95-2.44	24	178	0.133333	0.0911418	1.46292
	Dups	4.44444	10.8551	0.00257262	1	0.381966	0.19-0.79	9	236	0.05	0.12084	0.413771
2-5 genes per CNV	Dels +Dups	27.7778	30.2099	0.277573	1	0.888527	0.63-1.25	65	741	0.361111	0.379416	0.951754
	Dels	12.7778	12.4424	0.512934	1	1.0309	0.65-1.63	26	266	0.144444	0.136201	1.06053
	Dups	19.4444	23.6559	0.116402	1	0.778997	0.53-1.14	43	575	0.238889	0.294419	0.811391
6-10 genes per CNV	Dels +Dups	8.33333	8.49974	0.537959	1	0.978642	0.56-1.7	16	194	0.0888889	0.0993344	0.894845
	Dels	3.88889	5.01792	0.324871	1	0.765896	0.35-1.67	7	110	0.0388889	0.0563236	0.690455
	Dups	7.77778	8.03891	0.521371	1	0.964776	0.55-1.7	14	180	0.0777778	0.0921659	0.843889
11-20 genes per CNV	Dels +Dups	5.55556	4.81311	0.332448	1	1.16333	0.59-2.27	10	114	0.0555556	0.0583717	0.951754
	Dels	3.88889	1.89452	0.0639186	1	2.0953	0.92-4.77	8	42	0.0444444	0.0215054	2.06667
	Dups	1.66667	3.02099	0.217365	1	0.544097	0.17-1.75	3	74	0.0166667	0.0378904	0.439865
>20 genes per CNV	Dels +Dups	1.11111	1.28008	0.598229	1	0.866517	0.2-3.69	2	28	0.0111111	0.0143369	0.775
	Dels	0.555556	0.768049	0.603437	1	0.721788	0.09-5.5	1	18	0.00555556	0.00921659	0.602778
	Dups	0.555556	0.512033	0.763722	1	1.08547	0.14-8.53	1	10	0.00555556	0.00512033	1.085
Genome wide burden of subclasses of rare CNVs >= 30kb and < 100kb in 180 CBLH patients and 1,953 controls
CNV subclass	CNV type	Patient freq (%)	Control freq (%)	p	corr p	Diag-nostic OR	95% CI	#Patient CNVs	#Control CNVs	Avg CNVs per patient	Avg CNVs per control	Avg CNVs per patient / Avg CNVs per control
>=1 CNV per genome	Dels +Dups	42.2222	41.4235	0.488726	1	1.03337	0.76-1.41	100	1202	0.555556	0.615463	0.902662
	Dels	23.8889	22.4782	0.346725	1	1.08245	0.76-1.55	58	594	0.322222	0.304147	1.05943
	Dups	27.2222	29.4419	0.296815	1	0.896409	0.64-1.26	56	720	0.311111	0.368664	0.843889
1 CNV per genome	Dels +Dups	33.3333	29.7491	0.171001	1	1.18072	0.85-1.63	60	581	0.333333	0.297491	1.12048
	Dels	19.4444	19.4572	0.544089	1	0.999183	0.68-1.47	35	380	0.194444	0.194572	0.999342
	Dups	23.3333	23.7071	0.496872	1	0.979435	0.68-1.40	42	463	0.233333	0.237071	0.984233
2 CNVs per genome	Dels +Dups	6.11111	8.24373	0.196458	1	0.724466	0.39-1.36	22	322	0.122222	0.164875	0.741304
	Dels	2.22222	2.09933	0.459237	1	1.05987	0.38-2.99	8	82	0.0444444	0.0419867	1.05854
	Dups	3.88889	4.50589	0.441224	1	0.857528	0.39-1.88	14	176	0.0777778	0.0901178	0.863068
3 CNVs per genome	Dels +Dups	1.11111	1.94572	0.330196	1	0.566233	0.14-2.37	6	114	0.0333333	0.0583717	0.571053
	Dels	1.11111	0.30722	0.117473	1	3.64607	0.73-18.19	6	18	0.0333333	0.00921659	3.61667
	Dups	0	0.870456	0.222089	1	0	-	0	51	0	0.0261137	0
4 CNVs per genome	Dels +Dups	1.66667	0.921659	0.319645	1	1.82203	0.53-6.24	12	72	0.0666667	0.0368664	1.80833
	Dels	0.555556	0.102407	0.212429	1	5.44972	0.49-60.37	4	8	0.0222222	0.00409626	5.425
	Dups	0	0.256016	0.643234	1	0	-	0	20	0	0.0102407	0
>=5 CNVs per genome	Dels +Dups	0	0.563236	0.378259	1	0	-	0	113	0	0.0578597	0
	Dels	0.555556	0.512033	0.763722	1	1.08547	0.14-8.53	5	106	0.0277778	0.0542755	0.511792
	Dups	0	0.102407	0.838309	1	0	-	0	10	0	0.00512033	0
1 gene per CNV	Dels +Dups	23.8889	20.6349	0.162322	1	1.20719	0.84-1.73	47	480	0.261111	0.245776	1.0624
	Dels	13.3333	10.4967	0.157256	1	1.31182	0.83-2.06	28	234	0.155556	0.119816	1.29829
	Dups	15	12.7496	0.251996	1	1.20765	0.79-1.86	28	273	0.155556	0.139785	1.11282
2-5 genes per CNV	Dels +Dups	19.4444	25.2432	0.0485819	1	0.714835	0.49-1.05	40	620	0.222222	0.31746	0.7
	Dels	9.44444	11.9304	0.19349	1	0.769899	0.46-1.29	22	293	0.122222	0.150026	0.814676
	Dups	12.2222	18.2796	0.0231972	0.765509	0.622487	0.39-0.99	23	400	0.127778	0.204813	0.623875
6-10 genes per CNV	Dels +Dups	6.66667	4.14747	0.0795953	1	1.65079	0.88-3.09	13	94	0.0722222	0.0481311	1.50053
	Dels	3.88889	2.50896	0.228914	1	1.57225	0.70-3.52	8	62	0.0444444	0.031746	1.4
	Dups	2.77778	2.25294	0.373543	1	1.23961	0.49-3.17	5	44	0.0277778	0.0225294	1.23295
11-20 genes per CNV	Dels +Dups	0	0.358423	0.538995	1	0	-	0	7	0	0.00358423	0
	Dels	0	0.256016	0.643234	1	0	-	0	5	0	0.00256016	0
	Dups	0	0.102407	0.838309	1	0	-	0	2	0	0.00102407	0
>20 genes per CNV	Dels +Dups	0	0.0512033	0.915612	1	0	-	0	1	0	0.000512033	0
	Dels	0	0	1	1	-	-	0	0	0	0	0
	Dups	0	0.0512033	0.915612	1	0	-	0	1	0	0.000512033	0

## Sheet: PMG
Table S2. Genome wide rare CNV burden analysis in PMG patients.
Genome wide burden of subclasses of all rare CNVs >= 30kb in 121 PMG patients and 1,953 controls
CNV subclass	CNV type	Patient freq (%)	Control freq (%)	p	corr p	Diag-nostic OR	95% CI	#Patient CNVs	#Control CNVs	Avg CNVs per patient	Avg CNVs per control	Avg CNVs per patient / Avg CNVs per control
>=1 CNV per genome	Dels +Dups	70.2479	68.6124	0.395519	1	1.08012	0.72-1.61	154	2856	1.27273	1.46237	0.870321
	Dels	43.8017	40.1434	0.259555	1	1.16216	0.80-1.68	78	1243	0.644628	0.636457	1.01284
	Dups	56.1983	56.0676	0.527741	1	1.00532	0.69-1.46	99	1970	0.818182	1.0087	0.811121
1 CNV per genome	Dels +Dups	39.6694	32.8213	0.08468	1	1.34584	0.92-1.96	48	641	0.396694	0.328213	1.20865
	Dels	31.405	27.9058	0.231267	1	1.1828	0.80-1.76	38	545	0.31405	0.279058	1.12539
	Dups	37.1901	32.7189	0.186909	1	1.21757	0.83-1.78	45	639	0.371901	0.327189	1.13665
2 CNVs per genome	Dels +Dups	17.3554	18.894	0.389761	1	0.901463	0.56-1.46	42	738	0.347107	0.37788	0.918565
	Dels	7.43802	8.70456	0.390987	1	0.842805	0.42-1.69	18	340	0.14876	0.174091	0.854497
	Dups	14.0496	13.9273	0.579568	1	1.01022	0.60-1.71	34	544	0.280992	0.278546	1.00878
3 CNVs per genome	Dels +Dups	5.78512	9.57501	0.104843	1	0.579886	0.27-1.26	21	561	0.173554	0.28725	0.60419
	Dels	3.30579	2.30415	0.374508	1	1.44957	0.51-4.10	12	135	0.0991736	0.0691244	1.43471
	Dups	4.13223	5.52995	0.342606	1	0.736351	0.29-1.84	15	324	0.123967	0.165899	0.747245
4 CNVs per genome	Dels +Dups	4.13223	3.37942	0.373746	1	1.23237	0.49-3.12	20	264	0.165289	0.135177	1.22276
	Dels	0	0.358423	0.656117	1	0	-	0	28	0	0.0143369	0
	Dups	0	1.79211	0.119802	1	0	-	0	140	0	0.0716846	0
>=5 CNVs per genome	Dels +Dups	3.30579	3.94265	0.483324	1	0.832945	0.30-2.32	23	652	0.190083	0.333845	0.569373
	Dels	1.65289	0.870456	0.210436	1	1.91399	0.44-8.38	10	195	0.0826446	0.0998464	0.827718
	Dups	0.826446	2.09933	0.28539	1	0.388618	0.05-2.85	5	323	0.0413223	0.165387	0.249853
1 gene per CNV	Dels +Dups	38.843	33.4869	0.138905	1	1.26153	0.86-1.84	57	859	0.471074	0.439836	1.07102
	Dels	22.314	16.8971	0.0834151	1	1.41267	0.91-2.20	32	397	0.264463	0.203277	1.301
	Dups	23.9669	22.3246	0.361693	1	1.09675	0.71-1.69	32	527	0.264463	0.269841	0.980068
2-5 genes per CNV	Dels +Dups	38.843	48.3359	0.0260967	0.861191	0.678868	0.47-0.99	73	1424	0.603306	0.729135	0.827427
	Dels	23.1405	22.4782	0.527811	1	1.03833	0.67-1.61	33	573	0.272727	0.293395	0.929557
	Dups	31.405	37.9416	0.0883906	1	0.748842	0.50-1.11	51	1024	0.421488	0.524322	0.803872
6-10 genes per CNV	Dels +Dups	9.09091	13.0568	0.127801	1	0.665882	0.35-1.25	12	325	0.0991736	0.166411	0.595957
	Dels	3.30579	7.68049	0.0445668	1	0.41094	0.15-1.13	5	187	0.0413223	0.0957501	0.431564
	Dups	10.7438	10.8551	0.558365	1	0.988513	0.55-1.79	13	255	0.107438	0.130568	0.822849
11-20 genes per CNV	Dels +Dups	6.61157	6.86124	0.550622	1	0.961036	0.46-2.01	9	176	0.0743802	0.0901178	0.825366
	Dels	4.95868	2.61137	0.0971527	1	1.94578	0.82-4.63	6	60	0.0495868	0.030722	1.61405
	Dups	2.47934	4.50589	0.209484	1	0.53881	0.17-1.73	3	118	0.0247934	0.0604199	0.410352
>20 genes per CNV	Dels +Dups	2.47934	2.96979	0.518761	1	0.830655	0.26-2.69	3	72	0.0247934	0.0368664	0.672521
	Dels	1.65289	1.12647	0.486317	1	1.47517	0.34-6.35	2	26	0.0165289	0.0133129	1.24158
	Dups	0	1.99693	0.0937796	1	0	-	0	46	0	0.0235535	0
Genome wide burden of subclasses of rare CNVs >= 1Mb in 121 in PMG patients and 1,953 controls
CNVs subclass	CNV type	Patient freq (%)	Control freq (%)	p	corr p	Diag-nostic OR	95% CI	#Patient CNVs	#Control CNVs	Avg CNVs per patient	Avg CNVs per control	Avg CNVs per patient / Avg CNVs per control
>=1 CNV per genome	Dels+Dups	4.95868	3.27701	0.187177	1	1.53995	0.65-3.63	6	73	0.0495868	0.0373784	1.32662
	Dels	3.30579	1.22888	0.0555534	1	2.74786	0.94-8.05	4	24	0.0330579	0.0122888	2.69008
	Dups	1.65289	2.25294	0.490786	1	0.729183	0.17-3.04	2	49	0.0165289	0.0250896	0.658796
1 CNV per genome	Dels+Dups	4.95868	2.86738	0.1063	1	1.76739	0.75-4.19	6	56	0.0495868	0.0286738	1.72934
	Dels	3.30579	1.22888	0.0555534	1	2.74786	0.94-8.05	4	24	0.0330579	0.0122888	2.69008
	Dups	1.65289	2.04813	0.552055	1	0.803782	0.19-3.37	2	40	0.0165289	0.0204813	0.807025
2 CNVs per genome	Dels+Dups	0	0.358423	0.656117	1	0	0	0	14	0	0.00716846	0
	Dels	0	0	1	1	-	-	0	0	0	0	-
	Dups	0	0.15361	0.834914	1	0	0	0	6	0	0.0030722	0
3 CNVs per genome	Dels+Dups	0	0.0512033	0.941659	1	0	0	0	3	0	0.0015361	0
	Dels	0	0	1	1	-	-	0	0	0	0	-
	Dups	0	0.0512033	0.941659	1	0	0	0	3	0	0.0015361	0
4 CNVs per genome	Dels+Dups	0	0	1	1	-	-	0	0	0	0	-
	Dels	0	0	1	1	-	-	0	0	0	0	-
	Dups	0	0	1	1	-	-	0	0	0	0	-
>=5 CNVs per genome	Dels+Dups	0	0	1	1	-	-	0	0	0	0	-
	Dels	0	0	1	1	-	-	0	0	0	0	-
	Dups	0	0	1	1	-	-	0	0	0	0	-
1 gene per CNV	Dels+Dups	0	0.256016	0.74018	1	0	0	0	5	0	0.00256016	0
	Dels	0	0.102407	0.886694	1	0	0	0	2	0	0.00102407	0
	Dups	0	0.15361	0.834914	1	0	0	0	3	0	0.0015361	0
2-5 genes per CNV	Dels+Dups	1.65289	0.768049	0.188555	1	2.17143	0.49-9.61	2	15	0.0165289	0.00768049	2.15207
	Dels	0.826446	0.358423	0.307267	1	2.31667	0.28-18.98	1	7	0.00826446	0.00358423	2.30579
	Dups	0.826446	0.409626	0.325598	1	2.02604	0.25-16.33	1	8	0.00826446	0.00409626	2.01756
6-10 genes per CNV	Dels+Dups	0	0.409626	0.617709	1	0	0	0	9	0	0.00460829	0
	Dels	0	0.256016	0.74018	1	0	0	0	5	0	0.00256016	0
	Dups	0	0.15361	0.834914	1	0	0	0	4	0	0.00204813	0
11-20 genes per CNV	Dels+Dups	1.65289	0.768049	0.188555	1	2.17143	0.49-9.61	2	16	0.0165289	0.00819252	2.01756
	Dels	0.826446	0.15361	0.195122	1	5.41667	0.56-52.47	1	3	0.00826446	0.0015361	5.38017
	Dups	0.826446	0.614439	0.370086	1	1.34792	0.17-10.45	1	13	0.00826446	0.00665643	1.24158
>20 genes per CNV	Dels+Dups	1.65289	1.28008	0.463025	1	1.29613	0.3-5.54	2	28	0.0165289	0.0143369	1.15289
	Dels	1.65289	0.358423	0.0803119	1	4.67227	0.96-22.74	2	7	0.0165289	0.00358423	4.61157
	Dups	0	1.02407	0.298806	1	0	0	0	21	0	0.0107527	0
Genome wide burden of subclasses of rare CNVs >= 500kb and <1Mb in 121 PMG patients and 1,953 controls
CNVs subclass	CNV type	Patient freq (%)	Control freq (%)	p	corr p	Diag-nostic OR	95% CI	#Patient CNVs	#Control CNVs	Avg CNVs per patient	Avg CNVs per control	Avg CNVs per patient / Avg CNVs per control
>=1 CNV per genome	Dels +Dups	4.95868	6.14439	0.387194	1	0.796957	0.34-1.85	6	135	0.0495868	0.0691244	0.717355
	Dels	0.826446	1.43369	0.487846	1	0.572917	0.08-4.25	1	32	0.00826446	0.016385	0.50439
	Dups	3.30579	5.27394	0.2384	1	0.614057	0.22-1.7	4	113	0.0330579	0.0578597	0.571345
1 CNV per genome	Dels +Dups	4.95868	5.58116	0.487607	1	0.882649	0.38-2.05	6	109	0.0495868	0.0558116	0.888468
	Dels	0.826446	1.33129	0.526199	1	0.617628	0.08-4.59	1	26	0.00826446	0.0133129	0.620788
	Dups	3.30579	4.86431	0.302313	1	0.668646	0.24-1.85	4	95	0.0330579	0.0486431	0.6796
2 CNVs per genome	Dels +Dups	0	0.409626	0.617709	1	0	0	0	16	0	0.00819252	0
	Dels	0	0.0512033	0.941659	1	0	0	0	2	0	0.00102407	0
	Dups	0	0.30722	0.696893	1	0	0	0	12	0	0.00614439	0
3 CNVs per genome	Dels +Dups	0	0.102407	0.886694	1	0	0	0	6	0	0.0030722	0
	Dels	0	0	1	1	-	-	0	0	0	0	-
	Dups	0	0.102407	0.886694	1	0	0	0	6	0	0.0030722	0
4 CNVs per genome	Dels +Dups	0	0.0512033	0.941659	1	0	0	0	4	0	0.00204813	0
	Dels	0	0.0512033	0.941659	1	0	0	0	4	0	0.00204813	0
	Dups	0	0	1	1	-	-	0	0	0	0	-
>=5 CNVs per genome	Dels +Dups	0	0	1	1	-	-	0	0	0	0	-
	Dels	0	0	1	1	-	-	0	0	0	0	-
	Dups	0	0	1	1	-	-	0	0	0	0	-
1 gene per CNV	Dels +Dups	0.826446	0.870456	0.716878	1	0.94902	0.13-7.19	1	17	0.00826446	0.00870456	0.949441
	Dels	0	0.15361	0.834914	1	0	0	0	3	0	0.0015361	0
	Dups	0.826446	0.716846	0.378732	1	1.15417	0.15-8.85	1	14	0.00826446	0.00716846	1.15289
2-5 genes per CNV	Dels +Dups	1.65289	1.89452	0.599872	1	0.870316	0.21-3.65	2	39	0.0165289	0.0199693	0.827718
	Dels	0	0.30722	0.696893	1	0	0	0	7	0	0.00358423	0
	Dups	1.65289	1.5873	0.416494	1	1.04202	0.25-4.41	2	32	0.0165289	0.016385	1.00878
6-10 genes per CNV	Dels +Dups	0	1.22888	0.234334	1	0	0	0	25	0	0.0128008	0
	Dels	0	0.512033	0.547456	1	0	0	0	11	0	0.00563236	0
	Dups	0	1.17768	0.249025	1	0	0	0	24	0	0.0122888	0
11-20 genes per CNV	Dels +Dups	1.65289	1.89452	0.599872	1	0.870316	0.21-3.65	2	39	0.0165289	0.0199693	0.827718
	Dels	0.826446	0.460829	0.340752	1	1.8	0.23-14.33	1	10	0.00826446	0.00512033	1.61405
	Dups	0.826446	1.43369	0.487846	1	0.572917	0.08-4.25	1	29	0.00826446	0.014849	0.556569
>20 genes per CNV	Dels +Dups	0.826446	0.716846	0.378732	1	1.15417	0.15-8.85	1	15	0.00826446	0.00768049	1.07603
	Dels	0	0.0512033	0.941659	1	0	0	0	1	0	0.000512033	0
	Dups	0	0.665643	0.456667	1	0	0	0	14	0	0.00716846	0
Genome wide burden of subclasses of rare CNVs >= 100kb and < 500kb in 121 PMG patients and 1,953 controls
CNVs subclass	CNV type	Patient freq (%)	Control freq (%)	p	corr p	Diag-nostic OR	95% CI	#Patient CNVs	#Control CNVs	Avg CNVs per patient	Avg CNVs per control	Avg CNVs per patient / Avg CNVs per control
>=1 CNV per genome	Dels +Dups	39.6694	47.6703	0.0525029	1	0.721805	0.5-1.05	64	1457	0.528926	0.746032	0.708985
	Dels	24.7934	24.7824	0.550571	1	1.00059	0.65-1.53	32	614	0.264463	0.314388	0.841198
	Dups	31.405	37.4296	0.107692	1	0.765349	0.52-1.14	48	1075	0.396694	0.550435	0.720692
1 CNV per genome	Dels +Dups	27.2727	32.0533	0.159769	1	0.794928	0.53-1.2	33	626	0.272727	0.320533	0.850857
	Dels	23.1405	20.3789	0.289188	1	1.17631	0.76-1.82	28	398	0.231405	0.203789	1.13551
	Dups	23.9669	27.0353	0.266202	1	0.850729	0.55-1.31	29	528	0.239669	0.270353	0.886505
2 CNVs per genome	Dels +Dups	11.5702	10.4455	0.36343	1	1.12177	0.63-1.99	28	408	0.231405	0.208909	1.10768
	Dels	1.65289	3.43062	0.220755	1	0.473097	0.11-1.95	4	134	0.0330579	0.0686124	0.481806
	Dups	6.61157	7.06605	0.516158	1	0.931127	0.45-1.95	16	276	0.132231	0.141321	0.935681
3 CNVs per genome	Dels +Dups	0.826446	2.86738	0.143531	1	0.282292	0.04-2.06	3	168	0.0247934	0.0860215	0.288223
	Dels	0	0.512033	0.547456	1	0	0	0	30	0	0.015361	0
	Dups	0.826446	1.89452	0.338976	1	0.431532	0.06-3.17	3	111	0.0247934	0.0568356	0.43623
4 CNVs per genome	Dels +Dups	0	1.07527	0.281203	1	0	0	0	84	0	0.0430108	0
	Dels	0	0.256016	0.74018	1	0	0	0	20	0	0.0102407	0
	Dups	0	0.563236	0.515362	1	0	0	0	44	0	0.0225294	0
>=5 CNVs per genome	Dels +Dups	0	1.22888	0.234334	1	0	0	0	171	0	0.0875576	0
	Dels	0	0.204813	0.786133	1	0	0	0	32	0	0.016385	0
	Dups	0	0.870456	0.358439	1	0	0	0	116	0	0.0593958	0
1 gene per CNV	Dels +Dups	15.7025	17.2555	0.384668	1	0.893233	0.54-1.48	20	380	0.165289	0.194572	0.8495
	Dels	9.09091	8.39734	0.416907	1	1.09085	0.58-2.07	11	178	0.0909091	0.0911418	0.997446
	Dups	8.26446	10.8551	0.233655	1	0.739844	0.38-1.44	11	236	0.0909091	0.12084	0.752311
2-5 genes per CNV	Dels +Dups	22.314	30.2099	0.0383209	1	0.663559	0.43-1.03	34	741	0.280992	0.379416	0.74059
	Dels	12.3967	12.4424	0.562806	1	0.995807	0.57-1.74	15	266	0.123967	0.136201	0.910178
	Dups	19.8347	23.6559	0.198332	1	0.7985	0.5-1.26	27	575	0.22314	0.294419	0.757902
6-10 genes per CNV	Dels +Dups	4.13223	8.49974	0.0548574	1	0.464011	0.19-1.15	5	194	0.0413223	0.0993344	0.415992
	Dels	1.65289	5.01792	0.0597905	1	0.318127	0.08-1.31	2	110	0.0165289	0.0563236	0.293464
	Dups	7.43802	8.03891	0.491835	1	0.919245	0.46-1.85	9	180	0.0743802	0.0921659	0.807025
11-20 genes per CNV	Dels +Dups	4.13223	4.81311	0.475437	1	0.852439	0.34-2.14	5	114	0.0413223	0.0583717	0.707916
	Dels	3.30579	1.89452	0.210455	1	1.77039	0.62-5.05	4	42	0.0330579	0.0215054	1.53719
	Dups	0.826446	3.02099	0.124284	1	0.267514	0.04-1.95	1	74	0.00826446	0.0378904	0.218115
>20 genes per CNV	Dels +Dups	0	1.28008	0.220502	1	0	0	0	28	0	0.0143369	0
	Dels	0	0.768049	0.404607	1	0	0	0	18	0	0.00921659	0
	Dups	0	0.512033	0.547456	1	0	0	0	10	0	0.00512033	0
Genome wide burden of subclasses of rare CNVs >= 30kb and <100kb in 121 PMG patients and 1,953 controls
CNVs subclass	CNV type	Patient freq (%)	Control freq (%)	p	corr p	Diag-nostic OR	95% CI	#Patient CNVs	#Control CNVs	Avg CNVs per patient	Avg CNVs per control	Avg CNVs per patient / Avg CNVs per control
>=1 CNV per genome	Dels +Dups	48.7603	40.4506	0.0565555	1	1.40092	0.97-2.02	78	1177	0.644628	0.602663	1.06963
	Dels	25.6198	21.5566	0.183777	1	1.25342	0.82-1.91	41	573	0.338843	0.293395	1.1549
	Dups	30.5785	29.4419	0.485029	1	1.05561	0.71-1.57	45	719	0.371901	0.368152	1.01018
1 CNV per genome	Dels +Dups	38.843	28.9299	0.0148747	0.490866	1.5603	1.07-2.28	47	565	0.38843	0.289299	1.34266
	Dels	19.8347	18.638	0.398507	1	1.0801	0.68-1.71	24	364	0.198347	0.18638	1.06421
	Dups	23.9669	23.7583	0.570969	1	1.01155	0.66-1.56	29	464	0.239669	0.237583	1.00878
2 CNVs per genome	Dels +Dups	6.61157	8.14132	0.347623	1	0.798798	0.38-1.67	16	318	0.132231	0.162826	0.8121
	Dels	4.13223	2.04813	0.139094	1	2.06142	0.80-5.32	10	80	0.0826446	0.0409626	2.01756
	Dups	6.61157	4.45469	0.162648	1	1.51846	0.72-3.21	16	174	0.132231	0.0890937	1.48418
3 CNVs per genome	Dels +Dups	0.826446	1.99693	0.311247	1	0.408974	0.06-3.00	3	117	0.0247934	0.0599078	0.413859
	Dels	0.826446	0.256016	0.259725	1	3.24667	0.38-28.00	3	15	0.0247934	0.00768049	3.2281
	Dups	0	0.870456	0.358439	1	0	-	0	51	0	0.0261137	0
4 CNVs per genome	Dels +Dups	2.47934	0.819252	0.0732598	1	3.07786	0.88-10.71	12	64	0.0991736	0.0327701	3.02634
	Dels	0.826446	0.102407	0.155343	1	8.12917	0.73-90.25	4	8	0.0330579	0.00409626	8.07025
	Dups	0	0.256016	0.74018	1	0	-	0	20	0	0.0102407	0
>=5 CNVs per genome	Dels +Dups	0	0.563236	0.515362	1	0	-	0	113	0	0.0578597	0
	Dels	0	0.512033	0.547456	1	0	-	0	106	0	0.0542755	0
	Dups	0	0.102407	0.886694	1	0	-	0	10	0	0.00512033	0
1 gene per CNV	Dels +Dups	27.2727	19.5597	0.0287586	0.949035	1.54221	1.02-2.34	36	455	0.297521	0.232975	1.27705
	Dels	14.876	9.57501	0.0566924	1	1.65038	0.98-2.78	21	214	0.173554	0.109575	1.58388
	Dups	15.7025	12.6984	0.191184	1	1.28064	0.77-2.13	20	272	0.165289	0.139273	1.1868
2-5 genes per CNV	Dels +Dups	24.7934	25.2432	0.505235	1	0.976306	0.64-1.49	35	620	0.289256	0.31746	0.911157
	Dels	13.2231	11.9304	0.387782	1	1.12487	0.65-1.94	17	293	0.140496	0.150026	0.936479
	Dups	14.0496	18.2796	0.145461	1	0.730769	0.43-1.24	21	400	0.173554	0.204813	0.847376
6-10 genes per CNV	Dels +Dups	4.95868	4.14747	0.396335	1	1.2058	0.52-2.82	7	94	0.0578512	0.0481311	1.20195
	Dels	1.65289	2.45776	0.433181	1	0.667017	0.16-2.78	3	61	0.0247934	0.031234	0.793795
	Dups	3.30579	2.25294	0.215633	1	1.48329	0.52-4.20	4	44	0.0330579	0.0225294	1.46732
11-20 genes per CNV	Dels +Dups	0	0.358423	0.656117	1	0	-	0	7	0	0.00358423	0
	Dels	0	0.256016	0.74018	1	0	-	0	5	0	0.00256016	0
	Dups	0	0.102407	0.886694	1	0	-	0	2	0	0.00102407	0
>20 genes per CNV	Dels +Dups	0	0.0512033	0.941659	1	0	-	0	1	0	0.000512033	0
	Dels	0	0	1	1	-	-	0	0	0	0	0
	Dups	0	0.0512033	0.941659	1	0	-	0	1	0	0.000512033	0
