# Supplementary material for: Both Rare and De Novo Copy Number Variants Are Prevalent in Agenesis of the Corpus Callosum but Not in Cerebellar Hypoplasia or Polymicrogyria
Source: PLoS Genet. 2013 Oct 3;9(10):e1003823. doi: 10.1371/journal.pgen.1003823 (PMC3789824; doi:10.1371/journal.pgen.1003823)
Supplement: Table S3 — List of rare genes significantly over-represented (FDR no more than 0.05) in ACC and CBLH patients. (XLS) [file pgen.1003823.s011.xls]

## Sheet: Sheet1
Table S3. List of rare (less than 1% impact frequency in patients and controls combined) genes significantly over-represented (FDR no more than 0.05) in ACC and CBLH patients.
Gene	Cytoband	ACC						CBLH
		Dels+Dups assesed together		Dels		Dups		Dups
		#Patients	#Controls	#Patients	#Controls	#Patients	#Controls	#Patients	#Controls
AAG4	8p21.1	5	1	-	-	5	1	-	-
ADAM18	8p11.22	4	1	-	-	4	0	-	-
ADAM2	8p11.22	4	0	-	-	4	0	-	-
ADAM28	8p21.2	5	0	-	-	5	0	-	-
ADAM32	8p11.23	4	0	-	-	4	0	-	-
ADAM5P	8p11.23	4	0	-	-	4	0	-	-
ADAM7	8p21.2	5	0	-	-	5	0	-	-
ADAM9	8p11.23	4	0	-	-	4	0	-	-
ADAMDEC1	8p21.2	5	0	-	-	5	0	-	-
ADAMTSL2*	9q34.2	-	-	-	-	2	0	-	-
ADRA1A	8p21.2	5	0	-	-	5	0	-	-
ADRB3	8p12	4	0	-	-	4	0	-	-
AF086219	8p21.1	5	0	-	-	5	0	-	-
AF116693	8p21.2	5	0	-	-	5	0	-	-
AF355799	8p23.1	4	0	4	0	-	-	-	-
AGPAT5	8p23.1	4	1	4	0	-	-	-	-
AGPAT6	8p11.21	4	0	-	-	4	0	-	-
AK023965	8p11.21	3	0	-	-	3	0	-	-
AK024295	8p21.3	5	0	-	-	5	0	-	-
AK054764	1q44	3	0	3	0	-	-	-	-
AK057515	8p21.3	4	1	-	-	4	0	-	-
AK057935	8p12	5	0	-	-	5	0	-	-
AK093412	8p23.3	4	0	4	0	-	-	-	-
AK095297	1q44	3	0	3	0	-	-	-	-
AK124295	8p21.3	5	0	-	-	5	0	-	-
AK124682	8p21.3	5	0	-	-	5	0	-	-
AK125860	8p21.3	4	0	-	-	4	0	-	-
AK127378*	16q24.3	2	0	-	-	2	0	-	-
AK127443	8p21.3	4	0	-	-	4	0	-	-
AK128400	8p23.3	4	0	4	0	-	-	-	-
AK128880	8p23.2	4	0	4	0	-	-	-	-
AK308605	8p21.2	5	0	-	-	5	0	-	-
AK311558	8p21.2	5	0	-	-	5	0	-	-
AL833246	8p21.3	5	0	-	-	5	0	-	-
AL833525	8p12	5	0	-	-	5	0	-	-
ANGPT2	8p23.1	4	1	4	0	-	-	-	-
ANK1	8p11.21	4	0	-	-	4	0	-	-
AP3M2	8p11.21	3	0	-	-	3	0	-	-
ARHGEF10	8p23.3	4	0	4	0	-	-	-	-
ASAH1	8p22	4	0	-	-	4	0	-	-
ASH2L	8p12	4	0	-	-	4	0	-	-
ATP6V0E2*	7q36.1	-	-	-	-	2	0	-	-
ATP6V1B2	8p21.3	4	0	-	-	4	0	-	-
AX747135	8p12	4	0	-	-	4	0	-	-
AX747535	1q44	3	0	3	0	-	-	-	-
AY748447*	14q32.33	-	-	-	-	2	0	-	-
BAG4	8p12	4	0	-	-	4	0	-	-
BC015784	8p21.1-p12	5	0	-	-	5	0	-	-
BC022082	8p23.3	4	1	4	1	-	-	-	-
BC031939	8p12	4	0	-	-	4	0	-	-
BC033241*	14q32.33	-	-	-	-	2	0	-	-
BC034319	8p12	5	0	-	-	5	0	-	-
BC034827	8p21.2	5	0	-	-	5	0	-	-
BC035181	8p22	4	0	-	-	4	0	-	-
BC037250	8p12	5	0	-	-	5	0	-	-
BC037297	8p23.3	4	0	4	0	-	-	-	-
BC038783	8p23.3	4	0	4	0	-	-	-	-
BC043205	8p21.1	5	0	-	-	5	0	-	-
BC043400	8p21.3	5	0	-	-	5	0	-	-
BC044232*	16q24.3	2	0	-	-	2	0	-	-
BC045738	8p23.2	4	0	4	1	-	-	-	-
BC045833	8p12	5	0	-	-	5	0	-	-
BC046644	1q44	3	0	3	0	-	-	-	-
BC048103	8p21.3	4	0	-	-	4	0	-	-
BC082237	8p21.1-p12	5	0	-	-	5	0	-	-
BC089450*	16q24.3	2	0	-	-	2	0	-	-
BC098441	8p21.3	5	0	-	-	5	0	-	-
BC107081*	7q36.1	-	-	-	-	2	0	-	-
BC128546	8p21.3	5	0	-	-	5	0	-	-
BIN3	8p21.3	4	0	-	-	4	0	-	-
BMP1	8p21.3	4	0	-	-	4	0	-	-
BNIP3L	8p21.2	5	0	-	-	5	0	-	-
BRF2	8p12	4	0	-	-	4	0	-	-
C1orf100	1q44	3	0	3	0	-	-	-	-
C1orf101	1q44	3	0	3	0	-	-	-	-
C8orf4	8p11.21	4	0	-	-	4	0	-	-
C8orf40	8p11.21	3	0	-	-	3	0	-	-
C8orf41	8p12	5	0	-	-	5	0	-	-
C8orf42	8p23.3	4	1	4	1	-	-	-	-
C8orf48	8p22	4	1	-	-	4	1	-	-
C8orf58	8p21.3	4	0	-	-	4	0	-	-
C8orf75	8p21.1	5	0	-	-	5	0	-	-
C8orf79	8p22	4	0	-	-	4	0	-	-
C8orf80	8p21.1	5	0	-	-	5	0	-	-
CaSm	8p12	4	0	-	-	4	0	-	-
CCDC25	8p21.1	5	1	-	-	5	1	-	-
CDCA2	8p21.2	5	0	-	-	5	0	-	-
ChGn	8p21.3	4	0	-	-	4	0	-	-
CHMP7	8p21.3	5	0	-	-	5	0	-	-
CHRNA2	8p21.2	5	0	-	-	5	0	-	-
CHRNA6	8p11.21	3	0	-	-	3	0	-	-
CHRNB3	8p11.21	3	0	-	-	3	0	-	-
CLN8	8p23.3	4	0	4	0	-	-	-	-
CLU	8p21.1	5	1	-	-	5	1	-	-
CNOT7	8p22	4	0	-	-	4	0	-	-
CR599065	8p23.1	4	1	4	0	-	-	-	-
CR600416	8p11.21	3	0	-	-	3	0	-	-
CR600473	8p23.3	4	1	4	1	-	-	-	-
CR611797	8p21.3	5	0	-	-	5	0	-	-
CR613267	8p22	4	0	-	-	4	0	-	-
CR623475	8p23.1	4	1	4	0	-	-	-	-
CSGALNACT1	8p21.3	4	0	-	-	4	0	-	-
CSMD1	8p23.2	4	3	4	2	-	-	-	-
DCTN6	8p12	5	0	-	-	5	0	-	-
DDHD2	8p12	4	0	-	-	4	0	-	-
DEFA3	8p23.1	4	0	4	0	-	-	-	-
DEFA4	8p23.1	4	0	4	0	-	-	-	-
DEFA5	8p23.1	4	0	4	0	-	-	-	-
DEFA6	8p23.1	4	0	4	0	-	-	-	-
DEFB1	8p23.1	4	0	4	0	-	-	-	-
DJ442758	8p22	4	0	-	-	4	0	-	-
DKFZp434C191	8p21.3	5	0	-	-	5	0	-	-
DKFZp451J181	8p21.2	5	0	-	-	5	0	-	-
DKFZp572C163*	9p13.1	2	0	-	-	2	0	-	-
DKFZp686A1849	8p22	4	0	-	-	4	0	-	-
DKFZp686A24188	8p21.3	5	0	-	-	5	0	-	-
DKFZp686N23273*	7q36.1	-	-	-	-	2	0	-	-
DKFZp686O16217*	14q32.33	-	-	-	-	2	0	-	-
DKFZp762K099	8p21.2	5	0	-	-	5	0	-	-
DKFZp781J211	8p21.2	5	0	-	-	5	0	-	-
DKK4	8p11.21	3	0	-	-	3	0	-	-
DLC1	8p22	4	1	-	-	4	1	-	-
DLGAP2	8p23.3	4	0	4	0	-	-	-	-
DOCK5	8p21.2	5	0	-	-	5	0	-	-
DOK2	8p21.3	4	0	-	-	4	0	-	-
DOK-2	8p21.3	4	0	-	-	4	0	-	-
DPYSL2	8p21.2	5	0	-	-	5	0	-	-
DQ578159	8p12	5	0	-	-	5	0	-	-
DQ584928	8p23.3	4	1	4	1	-	-	-	-
DQ584982	1q41	-	-	3	0	-	-	-	-
DQ856481*	14q32.33	-	-	-	-	2	0	-	-
DUSP26	8p12	5	0	-	-	5	0	-	-
DUSP4	8p21.1	5	0	-	-	5	0	-	-
EBF2	8p21.2	5	0	-	-	5	0	-	-
EFCAB2	1q44	3	0	3	0	-	-	-	-
EFHA2	8p22	4	0	-	-	4	0	-	-
EGR3	8p21.3	4	0	-	-	4	0	-	-
EIF4EBP1	8p12	4	0	-	-	4	0	-	-
ELP3	8p21.1	5	0	-	-	5	0	-	-
ENTPD4	8p21.3	5	0	-	-	5	0	-	-
EPB49	8p21.3	4	0	-	-	4	0	-	-
EPHX2	8p21.1	5	0	-	-	5	0	-	-
ERICH1	8p23.3	4	1	4	1	-	-	-	-
ERLIN2	8p12	4	0	-	-	4	0	-	-
ESCO2	8p21.1	5	0	-	-	5	0	-	-
EXTL3	8p21.1	5	0	-	-	5	0	-	-
FAM152A	1q44	3	0	3	0	-	-	-	-
FAM160B2	8p21.3	4	0	-	-	4	0	-	-
FAM163B*	9q34.2	-	-	-	-	2	0	-	-
FAM36A	1q44	3	0	3	0	-	-	-	-
FBXO16	8p21.1	5	0	-	-	5	0	-	-
FBXO25	8p23.3	4	1	4	1	-	-	-	-
FGF17	8p21.3	4	0	-	-	4	0	-	-
FGF20	8p22	4	0	-	-	4	0	-	-
fgf-20	8p22	4	0	-	-	4	0	-	-
FGF22*	19p13.3	-	-	-	-	2	0	-	-
FGFR1	8p12	4	0	-	-	4	0	-	-
FGL1	8p22	4	1	-	-	4	0	-	-
FKSG2	8p12	4	0	-	-	4	0	-	-
FLJ00072	8p21.3	4	0	-	-	4	0	-	-
FLJ00385*	14q32.33	2	0	-	-	2	0	-	-
FLJ43582	8p12-p11.23	4	0	-	-	4	0	-	-
FNTA	8p11.21	3	2	-	-	3	2	-	-
foap-7	8p12	5	0	-	-	5	0	-	-
FP15737	8p21.2	5	0	-	-	5	0	-	-
FUT10	8p12	5	0	-	-	5	0	-	-
FZD3	8p21.1	5	0	-	-	5	0	-	-
GAS11*	16q24.3	2	0	-	-	2	0	-	-
GAS8*	16q24.3	2	0	-	-	2	0	-	-
gcp16	8p11.21	4	0	-	-	4	0	-	-
GFRA2	8p21.3	4	0	-	-	4	0	-	-
GINS4	8p11.21	4	0	-	-	4	0	-	-
GNRH1	8p21.2	5	0	-	-	5	0	-	-
GOLGA7	8p11.21	4	0	-	-	4	0	-	-
GOT1L1	8p12	4	0	-	-	4	0	-	-
GPR124	8p12	4	0	-	-	4	0	-	-
GSR	8p12	5	1	-	-	5	0	-	-
GTF2E2	8p12	5	0	-	-	5	0	-	-
hADV23S1	14q11.2	4	3	4	3	-	-	-	-
HCN2*	19p13.3	-	-	-	-	2	0	-	-
HGSNAT	8p11.21	3	2	-	-	3	2	-	-
HMBOX1	8p21.1	5	0	-	-	5	0	-	-
HNRNPU	1q44	3	0	3	0	-	-	-	-
HOOK3	8p11.21	3	1	-	-	3	1	-	-
HR	8p21.3	4	0	-	-	4	0	-	-
HRG*	3q27.3	5	1	-	-	5	0	-	-
HT015	8p21.2	5	0	-	-	5	0	-	-
HTRA4	8p11.23	4	0	-	-	4	0	-	-
IDO1	8p11.22-p11.21	4	0	-	-	4	0	-	-
IDO2	8p11.21	4	0	-	-	4	0	-	-
INDO	8p11.22-p11.21	4	0	-	-	4	0	-	-
INDOL1	8p11.21	4	0	-	-	4	0	-	-
INTS10	8p21.3	4	0	-	-	4	0	-	-
INTS9	8p21.1	5	0	-	-	5	0	-	-
KBTBD11	8p23.3	4	0	4	0	-	-	-	-
KCNU1	8p12	4	0	-	-	4	0	-	-
KCTD9	8p21.2	5	0	-	-	5	0	-	-
KIAA0294	8p23.3	4	0	4	0	-	-	-	-
KIAA0639	8p21.1	5	0	-	-	5	0	-	-
KIAA0725	8p12	4	0	-	-	4	0	-	-
KIAA0745	8p21.3	4	0	-	-	4	0	-	-
KIAA1098	8p21.2	5	0	-	-	5	0	-	-
KIAA1103	8p11.23	4	0	-	-	4	0	-	-
KIAA1288	8p22	4	1	-	-	4	1	-	-
KIAA1531	8p12	4	0	-	-	4	0	-	-
KIAA1890	8p23.2	4	1	4	1	-	-	-	-
KIAA1967	8p21.3	4	0	-	-	4	0	-	-
KIF13B	8p21.1	5	0	-	-	5	0	-	-
KIF26B	1q44	3	0	3	0	-	-	-	-
LEPROTL1	8p12	5	0	-	-	5	0	-	-
LETM2	8p12	4	0	-	-	4	0	-	-
LFIRE1	8p22	4	1	-	-	4	0	-	-
LGI3	8p21.3	4	0	-	-	4	0	-	-
LOC340357	8p23.1-p22	4	0	-	-	4	0	-	-
LOC389827*	9q34.2	-	-	-	-	2	0	-	-
LOC401431*	7q36.1	-	-	-	-	2	0	-	-
LOC728024	8p12	4	0	-	-	4	0	-	-
LOC728358	8p23.1	4	0	4	0	-	-	-	-
LONRF1	8p23.1	4	0	-	-	4	0	-	-
LOXL2	8p21.3	5	0	-	-	5	0	-	-
LPAAT-e	8p23.1	4	1	4	0	-	-	-	-
LPL	8p21.3	4	0	-	-	4	0	-	-
LSM1	8p12	4	0	-	-	4	0	-	-
LZTS1	8p21.3	4	0	-	-	4	0	-	-
MAK16	8p12	5	0	-	-	5	0	-	-
MALL	2q13	-	-	-	-	3	2	-	-
MBOAT4	8p12	5	0	-	-	5	0	-	-
MCPH1	8p23.1	4	2	4	0	-	-	-	-
MGC31957	8p21.3	5	0	-	-	5	0	-	-
MSR1	8p22	8	10	-	-	4	0	-	-
MST123	8p12	4	0	-	-	4	0	-	-
MTMR7	8p22	4	0	-	-	4	0	-	-
MTUS1	8p22	4	2	-	-	4	1	-	-
MYOM2	8p23.3	4	3	4	0	-	-	-	-
MYST3	8p11.21	4	0	-	-	4	0	-	-
NAT1	8p22	4	0	-	-	4	0	-	-
NAT2	8p22	5	1	-	-	5	0	-	-
NEFL	8p21.2	5	0	-	-	5	0	-	-
NEFM	8p21.2	5	0	-	-	5	0	-	-
NIX	8p21.2	5	0	-	-	5	0	-	-
NKX3-1	8p21.2	5	0	-	-	5	0	-	-
NKX3A	8p21.2	5	0	-	-	5	0	-	-
NKX6-3	8p11.21	4	0	-	-	4	0	-	-
NPM2	8p21.3	4	0	-	-	4	0	-	-
NRG1	8p12	5	0	-	-	5	0	-	-
NUDT18	8p21.3	4	0	-	-	4	0	-	-
PBK	8p21.1	5	0	-	-	5	0	-	-
PCM1	8p22	4	1	-	-	4	0	-	-
PDGFRL	8p22	4	1	-	-	4	1	-	-
PDLIM2	8p21.3	4	0	-	-	4	0	-	-
PEBP4	8p21.3	5	0	-	-	5	0	-	-
PHYHIP	8p21.3	4	0	-	-	4	0	-	-
PIWIL2	8p21.3	4	0	-	-	4	0	-	-
PLAT	8p11.21	3	0	-	-	3	0	-	-
PLEKHA2	8p11.23	4	0	-	-	4	0	-	-
PNMA2	8p21.2	5	0	-	-	5	0	-	-
PNOC	8p21.1	5	0	-	-	5	0	-	-
POLB	8p11.21	3	0	-	-	3	0	-	-
POLR3D	8p21.3	4	0	-	-	4	0	-	-
POLRMT*	19p13.3	-	-	-	-	2	0	-	-
pp13191	8p21.3	4	0	-	-	4	0	-	-
PPAPDC1B	8p12	4	0	-	-	4	0	-	-
PPP2CB	8p12	5	0	-	-	5	0	-	-
PPP2R2A	8p21.2	5	0	-	-	5	0	-	-
PPP3CC	8p21.3	4	1	-	-	4	1	-	-
PPPDE1	1q44	3	0	3	0	-	-	-	-
PRDM7*	16q24.3	2	0	-	-	2	0	-	-
PROSC	8p12	4	0	-	-	4	0	-	-
PSD3	8p22	4	0	-	-	4	0	-	-
PTK2B	8p21.2	5	0	-	-	5	0	-	-
PURG	8p12	5	0	-	-	5	0	-	-
R3HCC1	8p21.3	5	0	-	-	5	0	-	-
RAB11FIP1	8p12	4	0	-	-	4	0	-	-
RBPMS	8p12	5	0	-	-	5	0	-	-
RC74	8p21.1	5	0	-	-	5	0	-	-
RCP	8p12	4	0	-	-	4	0	-	-
REEP4	8p21.3	4	0	-	-	4	0	-	-
RHOBTB2	8p21.3	5	0	-	-	5	0	-	-
RNF122	8p12	5	0	-	-	5	0	-	-
RNF126*	19p13.3	-	-	-	-	2	0	-	-
RNF170	8p11.21	3	0	-	-	3	0	-	-
RNF5P1	8p11.23	4	0	-	-	4	0	-	-
RP58_gene	1q44	3	0	3	0	-	-	-	-
SAF-A	1q44	3	0	3	0	-	-	-	-
SCARA3	8p21.1	5	1	-	-	5	1	-	-
SCARA5	8p21.1	5	0	-	-	5	0	-	-
SFRP1	8p11.21	4	0	-	-	4	0	-	-
SFTPC	8p21.3	4	0	-	-	4	0	-	-
SGCZ	8p22	4	2	-	-	4	2	-	-
SGK196	8p11.21	3	2	-	-	3	2	-	-
SH2D4A	8p21.3	4	0	-	-	4	0	-	-
SLC18A1	8p21.3	4	0	-	-	4	0	-	-
SLC20A2	8p11.21	3	0	-	-	3	0	-	-
SLC25A37	8p21.2	5	0	-	-	5	0	-	-
SLC39A14	8p21.3	4	1	-	-	4	1	-	-
SLC7A2	8p22	4	0	-	-	4	0	-	-
SORBS3	8p21.3	4	0	-	-	4	0	-	-
STAR	8p12	4	0	-	-	4	0	-	-
STC1	8p21.2	5	0	-	-	5	0	-	-
STMN4	8p21.2	5	0	-	-	5	0	-	-
TACC1	8p11.23	4	0	-	-	4	0	-	-
TBL1XR1*	3q26.32	-	-	-	-	2	0	-	-
TBLR1*	3q26.32	-	-	-	-	2	0	-	-
TEX15	8p12	5	0	-	-	5	0	-	-
THAP1	8p11.21	3	0	-	-	3	0	-	-
TM2D2	8p11.23	4	0	-	-	4	0	-	-
TMEM121*	14q32.33	-	-	-	-	2	0	-	-
TMEM66	8p12	5	0	-	-	5	0	-	-
TNFRSF10A	8p21.3	5	0	-	-	5	0	-	-
TNFRSF10B	8p21.3	5	0	-	-	5	0	-	-
TNFRSF10C	8p21.3	5	0	-	-	5	0	-	-
TNFRSF10D	8p21.3	5	0	-	-	5	0	-	-
TRIM35	8p21.2	5	0	-	-	5	0	-	-
TUSC3	8p22	4	0	-	-	4	0	-	-
UBXN8	8p12	5	1	-	-	5	0	-	-
UNC5D	8p12	5	0	-	-	5	0	-	-
UNQ2754	8p23.1	4	0	4	0	-	-	-	-
UNQ5982	8p11.23	4	0	-	-	4	0	-	-
VDAC3	8p11.21	3	0	-	-	3	0	-	-
VPS37A	8p22	4	0	-	-	4	0	-	-
WHSC1L1	8p12	4	0	-	-	4	0	-	-
WRN	8p12	5	0	-	-	5	0	-	-
XKR5	8p23.1	4	0	4	0	-	-	-	-
XPO7	8p21.3	4	0	-	-	4	0	-	-
XRN1	3q23	3	2	-	-	3	2	-	-
ZDHHC2	8p22	4	0	-	-	4	0	-	-
ZMAT4	8p11.21	4	0	-	-	4	0	-	-
ZNF238	1q44	3	0	3	0	-	-	-	-
ZNF395	8p21.1	5	0	-	-	5	0	-	-
ZNF658B*	9p13.1	2	0	-	-	2	0	-	-
ZNF703	8p12	4	0	-	-	4	0	-	-
ZNF862*	7q36.1	-	-	-	-	2	0	-	-
OPN1LW	Xq28	-	-	-	-	-	-	4	1
OPN1MW	Xq28	-	-	-	-	-	-	4	1
TEX28	Xq28	-	-	-	-	-	-	4	1
TKTL1	Xq28	-	-	-	-	-	-	4	1
