# Supplementary material for: Both Rare and De Novo Copy Number Variants Are Prevalent in Agenesis of the Corpus Callosum but Not in Cerebellar Hypoplasia or Polymicrogyria
Source: PLoS Genet. 2013 Oct 3;9(10):e1003823. doi: 10.1371/journal.pgen.1003823 (PMC3789824; doi:10.1371/journal.pgen.1003823)
Supplement: Table S4 — Pathway analysis using genes from rare CNVs at least 500 kb in ACC patients and controls. (XLS) [file pgen.1003823.s012.xls]

## Sheet: MetaCore_GO Processes
Table S4. Pathway analysis using genes from rare CNV at least 500kb in ACC patients and controls
Biological processes	Total genes in process	Genes in rare deletions >= 500 kb in controls				Genes in rare deletions >= 500 kb in ACC patients
		p-value	FDR	# Genes in data	Genes from active data	p-value	FDR	# Genes in data	Genes from active data
synaptic transmission, GABAergic	23	1		0		4.26687e-17	12.7501	13	GABA-A receptor alpha-4/beta-3/gamma-2, GABA-A receptor alpha-5/beta-3/gamma-3, GABA-A receptor alpha-1/beta-3/gamma-2, GABA-A receptor alpha-6/beta-3/gamma-2, GABA-A receptor alpha-5/beta-3/gamma-2, GABA-A receptor alpha-3/beta-3/gamma-2, GABA-A receptor alpha-2/beta-3/gamma-1, Ca(II) channels, CACNA1, GABA-A receptor, GABA-A receptor alpha-5/beta-3/gamma-1, GABA-A receptor beta-3 subunit, GABA-…
G-protein coupled receptor protein signaling pathway	1618	1		0		1.72944e-16	12.4433	83	Nociceptin receptor, OR2T5, Olfactory receptor 2AK2, RGS7, GABA-A receptor alpha-5/beta-2/gamma-2, OR14C36, Galpha(q)-specific amine GPCRs, Galpha(i)-specific amine GPCRs, Galpha(i)-specific prostanoid GPCRs, OR2M7, OR2L8, GABA-A receptor alpha-4/beta-3/gamma-2, Olfactory receptor 2M3, GIPC, Olfactory receptor 2T33, G-protein beta3/gamma12, RGS2, GABA-A receptor alpha-5 subunit, GABA-A receptor a…
gamma-aminobutyric acid signaling pathway	58	1		0		5.20251e-16	12.1411	17	GABA-A receptor alpha-5/beta-2/gamma-2, GABA-A receptor alpha-4/beta-3/gamma-2, GABA-A receptor alpha-5 subunit, GABA-A receptor alpha-5/beta-3/gamma-3, GABA-A receptor alpha-3/beta-1/gamma-3, GABA-A receptor alpha-1/beta-3/gamma-2, GABA-A receptor alpha-6/beta-3/gamma-2, GABA-A receptor alpha-5/beta-3/gamma-2, GABA-A receptor alpha-3/beta-3/gamma-2, GABA-A receptor gamma-3 subunit, GABA-A recept…
smooth muscle contraction	69	1		0		7.06365e-16	12.1332	18	Galpha(q)-specific amine GPCRs, MYH11, Galpha(i)-specific amine GPCRs, Smooth muscle myosin, Galpha(q)-specific peptide GPCRs, PDE, Myosin II, CHRM, PDE4B, Galpha(i)-specific peptide GPCRs, Actin muscle, CBFB/MYH11 fusion protein, MyHC, ACM3, PDE4, Ca(II) channels, CACNA1, Actin
sensory perception	1312	1		0		2.71391e-15	11.6456	71	Nociceptin receptor, OR2T5, Olfactory receptor 2AK2, GABA-A receptor alpha-5/beta-2/gamma-2, OR14C36, Galpha(q)-specific amine GPCRs, Galpha(i)-specific amine GPCRs, OR2M7, OR2L8, GABA-A receptor alpha-4/beta-3/gamma-2, Olfactory receptor 2M3, Olfactory receptor 2T33, GABA-A receptor alpha-5 subunit, GABA-A receptor alpha-5/beta-3/gamma-3, OR2T27, CLN8, GABA-A receptor alpha-1/beta-3/gamma-2, OR1…
innervation	31	1		0		6.68349e-15	11.3668	13	GABA-A receptor alpha-5/beta-2/gamma-2, GABA-A receptor alpha-4/beta-3/gamma-2, GABA-A receptor alpha-5 subunit, GABA-A receptor alpha-5/beta-3/gamma-3, GABA-A receptor alpha-1/beta-3/gamma-2, GABA-A receptor alpha-6/beta-3/gamma-2, GABA-A receptor alpha-5/beta-3/gamma-2, GABA-A receptor alpha-3/beta-3/gamma-2, GABA-A receptor alpha-2/beta-3/gamma-1, GABA-A receptor, GABA-A receptor alpha-5/beta-…
system process	2610	1		0		7.21903e-15	11.3668	108	Nociceptin receptor, OR2T5, Olfactory receptor 2AK2, GABA-A receptor alpha-5/beta-2/gamma-2, Presenilin 2, OR14C36, Galpha(q)-specific amine GPCRs, MYH11, Galpha(i)-specific amine GPCRs, Galpha(i)-specific prostanoid GPCRs, Ryanodine receptor 2, OR2M7, Smooth muscle myosin, N-type Ca(II) channel alpha1B, OR2L8, GABA-A receptor alpha-4/beta-3/gamma-2, Olfactory receptor 2M3, GIPC, Olfactory recept…
inorganic anion transport	170	1		0	0	2.97865e-14	10.8092	24	GABA-A receptor alpha-5/beta-2/gamma-2, Galpha(q)-specific amine GPCRs, Galpha(i)-specific amine GPCRs, Galpha(i)-specific prostanoid GPCRs, GABA-A receptor alpha-4/beta-3/gamma-2, GABA-A receptor alpha-5 subunit, GABA-A receptor alpha-5/beta-3/gamma-3, GABA-A receptor alpha-3/beta-1/gamma-3, GABA-A receptor alpha-1/beta-3/gamma-2, GABA-A receptor alpha-6/beta-3/gamma-2, Galpha(q)-specific prosta…
cochlea development	53	1		0		4.99417e-14	10.636	15	GABA-A receptor alpha-5/beta-2/gamma-2, GABA-A receptor alpha-4/beta-3/gamma-2, GABA-A receptor alpha-5 subunit, GABA-A receptor alpha-5/beta-3/gamma-3, GABA-A receptor alpha-1/beta-3/gamma-2, GABA-A receptor alpha-6/beta-3/gamma-2, GABA-A receptor alpha-5/beta-3/gamma-2, GABA-A receptor alpha-3/beta-3/gamma-2, GABA-A receptor alpha-2/beta-3/gamma-1, TrkC, GABA-A receptor, GABA-A receptor alpha-5…
neurological system process	2171	1		0		1.26632e-13	10.2776	93	Nociceptin receptor, OR2T5, Olfactory receptor 2AK2, GABA-A receptor alpha-5/beta-2/gamma-2, Presenilin 2, OR14C36, Galpha(q)-specific amine GPCRs, Galpha(i)-specific amine GPCRs, OR2M7, N-type Ca(II) channel alpha1B, OR2L8, GABA-A receptor alpha-4/beta-3/gamma-2, Olfactory receptor 2M3, GIPC, Olfactory receptor 2T33, G-protein beta3/gamma12, GABA-A receptor alpha-5 subunit, GABA-A receptor alpha…

## Sheet: MetaCore_GeneGo Diseases 
Table S4. Pathway analysis using genes from rare CNV at least 500kb in ACC patients and controls
Diseases	Total # genes in disease	Genes in rare deletions >= 500 kb in controls				Genes in rare deletions >= 500 kb in ACC patients
		p-value	FDR	# Genes in data	Genes from active data	p-value	FDR	# Genes in data	Genes from active data
Angelman Syndrome	24	1		0	0	8.15427e-24	19.9804	17	HBII-52 snoRNA, ATPase VC, SNURF, GABA-A receptor alpha-4/beta-3/gamma-2, GABA-A receptor alpha-5/beta-3/gamma-3, GABA-A receptor alpha-1/beta-3/gamma-2, GABA-A receptor alpha-6/beta-3/gamma-2, GABA-A receptor alpha-5/beta-3/gamma-2, SNRPN, C/D snoRNAs, UBE3A (E6-AP), GABA-A receptor alpha-3/beta-3/gamma-2, GABA-A receptor alpha-2/beta-3/gamma-1, GABA-A receptor, GABA-A receptor alpha-5/beta-3/ga…
Epilepsy, Absence	46	1		0	0	2.69851e-17	13.7617	17	GABA-A receptor alpha-5/beta-2/gamma-2, GABA-A receptor alpha-4/beta-3/gamma-2, GABA-A receptor alpha-5 subunit, GABA-A receptor alpha-5/beta-3/gamma-3, CLN8, GABA-A receptor alpha-1/beta-3/gamma-2, GABA-A receptor alpha-6/beta-3/gamma-2, GABA-A receptor alpha-5/beta-3/gamma-2, UBE3A (E6-AP), GABA-A receptor alpha-3/beta-3/gamma-2, GABA-A receptor alpha-2/beta-3/gamma-1, Ca(II) channels, CACNA1, …
Sleep Initiation and Maintenance Disorders	14	1		0	0	1.26464e-16	13.2669	11	GABA-A receptor alpha-4/beta-3/gamma-2, GABA-A receptor alpha-5/beta-3/gamma-3, GABA-A receptor alpha-1/beta-3/gamma-2, GABA-A receptor alpha-6/beta-3/gamma-2, GABA-A receptor alpha-5/beta-3/gamma-2, GABA-A receptor alpha-3/beta-3/gamma-2, GABA-A receptor alpha-2/beta-3/gamma-1, GABA-A receptor, GABA-A receptor alpha-5/beta-3/gamma-1, GABA-A receptor beta-3 subunit, GABA-A receptor alpha-2/beta-3…
Epilepsy, Generalized	102	1		0	0	3.77354e-14	10.9171	20	GABA-A receptor alpha-5/beta-2/gamma-2, Galpha(q)-specific amine GPCRs, GABA-A receptor alpha-4/beta-3/gamma-2, GABA-A receptor alpha-5 subunit, GABA-A receptor alpha-5/beta-3/gamma-3, CLN8, GABA-A receptor alpha-1/beta-3/gamma-2, GABA-A receptor alpha-6/beta-3/gamma-2, GABA-A receptor alpha-5/beta-3/gamma-2, UBE3A (E6-AP), Galpha(i)-specific peptide GPCRs, GABA-A receptor alpha-3/beta-3/gamma-2,…
Dystonic Disorders	45	1		0	0	2.94316e-13	10.1219	14	GABA-A receptor alpha-5/beta-2/gamma-2, GABA-A receptor alpha-4/beta-3/gamma-2, GABA-A receptor alpha-5/beta-3/gamma-3, GABA-A receptor alpha-1/beta-3/gamma-2, GABA-A receptor alpha-6/beta-3/gamma-2, GABA-A receptor alpha-5/beta-3/gamma-2, GABA-A receptor alpha-3/beta-3/gamma-2, GABA-A receptor alpha-2/beta-3/gamma-1, Ca(II) channels, CACNA1, GABA-A receptor, GABA-A receptor alpha-5/beta-3/gamma-…
Bronchial Diseases	1174	0.147219	0.524924	29	TRAP/SMCC complex, MRN complex, Galpha(i)-specific amine GPCRs, OX40L(TNFSF4), Peroxiredoxin, PLA2, RABGAP1L, Lymphotactin, Kinesin II (KIF3A/B), IL-33, DOCK2, AMPK gamma subunit, FUT4, ATP6(V), Alpha-catenin, GDNF, Galpha(i)-specific peptide GPCRs, TLR2, TIP41, RTTN, E-selectin, Kinesin II (KIF3A/C), MTMR2, eNOS, L-selectin, Serotonin receptor, ABP1, P-selectin, Small 28S subunit	5.07172e-13	9.96477	65	PXR/RXR-alpha, IL-12 receptor, MENA, EXO1, Galpha(q)-specific amine GPCRs, MYH11, Galpha(i)-specific amine GPCRs, Galpha(i)-specific prostanoid GPCRs, Ryanodine receptor 2, C1orf101, Smooth muscle myosin, SMYD3, Leptin receptor, hnRNP U, Beta-defensin 1, FAM36A, EF-hand calcium binding domain 2, HYEP, PLD5, PARP-1, Galpha(q)-specific prostanoid GPCRs, PAR1, Galpha(q)-specific peptide GPCRs, OR2B1…
Asthma	1119	0.188794	0.469354	27	TRAP/SMCC complex, MRN complex, Galpha(i)-specific amine GPCRs, OX40L(TNFSF4), PLA2, RABGAP1L, Lymphotactin, Kinesin II (KIF3A/B), IL-33, DOCK2, AMPK gamma subunit, FUT4, ATP6(V), Alpha-catenin, Galpha(i)-specific peptide GPCRs, TLR2, TIP41, RTTN, E-selectin, Kinesin II (KIF3A/C), MTMR2, eNOS, L-selectin, Serotonin receptor, ABP1, P-selectin, Small 28S subunit	6.06198e-13	9.95426	63	PXR/RXR-alpha, IL-12 receptor, MENA, EXO1, Galpha(q)-specific amine GPCRs, MYH11, Galpha(i)-specific amine GPCRs, Galpha(i)-specific prostanoid GPCRs, Ryanodine receptor 2, C1orf101, Smooth muscle myosin, SMYD3, Leptin receptor, hnRNP U, Beta-defensin 1, FAM36A, EF-hand calcium binding domain 2, HYEP, PLD5, PARP-1, Galpha(q)-specific prostanoid GPCRs, PAR1, Galpha(q)-specific peptide GPCRs, OR2B1…
Respiratory Hypersensitivity	1125	0.196356	0.460694	27	TRAP/SMCC complex, MRN complex, Galpha(i)-specific amine GPCRs, OX40L(TNFSF4), PLA2, RABGAP1L, Lymphotactin, Kinesin II (KIF3A/B), IL-33, DOCK2, AMPK gamma subunit, FUT4, ATP6(V), Alpha-catenin, Galpha(i)-specific peptide GPCRs, TLR2, TIP41, RTTN, E-selectin, Kinesin II (KIF3A/C), MTMR2, eNOS, L-selectin, Serotonin receptor, ABP1, P-selectin, Small 28S subunit	7.69855e-13	9.90845	63	PXR/RXR-alpha, IL-12 receptor, MENA, EXO1, Galpha(q)-specific amine GPCRs, MYH11, Galpha(i)-specific amine GPCRs, Galpha(i)-specific prostanoid GPCRs, Ryanodine receptor 2, C1orf101, Smooth muscle myosin, SMYD3, Leptin receptor, hnRNP U, Beta-defensin 1, FAM36A, EF-hand calcium binding domain 2, HYEP, PLD5, PARP-1, Galpha(q)-specific prostanoid GPCRs, PAR1, Galpha(q)-specific peptide GPCRs, OR2B1…
Anxiety Disorders	183	0.165311	0.498847	6	TRAP/SMCC complex, Galpha(i)-specific amine GPCRs, BAF, BAF60, Galpha(i)-specific peptide GPCRs, Serotonin receptor	1.08056e-12	9.82514	24	Nociceptin receptor, GABA-A receptor alpha-5/beta-2/gamma-2, Galpha(q)-specific amine GPCRs, Galpha(i)-specific amine GPCRs, GABA-A receptor alpha-4/beta-3/gamma-2, G-protein beta3/gamma12, RGS2, GABA-A receptor alpha-5/beta-3/gamma-3, GABA-A receptor alpha-3/beta-1/gamma-3, GABA-A receptor alpha-1/beta-3/gamma-2, GABA-A receptor alpha-6/beta-3/gamma-2, Galpha(q)-specific peptide GPCRs, GABA-A re…
Dystonia	70	0.0527153	0.760675	4	Dynactin complex, Galpha(i)-specific amine GPCRs, BAF, Respiratory Complex I (NADH-ubiquinone oxidoreductase)	1.16582e-12	9.82514	16	GABA-A receptor alpha-5/beta-2/gamma-2, Galpha(i)-specific amine GPCRs, GABA-A receptor alpha-4/beta-3/gamma-2, GABA-A receptor alpha-5/beta-3/gamma-3, GABA-A receptor alpha-1/beta-3/gamma-2, GABA-A receptor alpha-6/beta-3/gamma-2, GABA-A receptor alpha-5/beta-3/gamma-2, GABA-A receptor alpha-3/beta-3/gamma-2, GABA-A receptor alpha-2/beta-3/gamma-1, Ca(II) channels, CACNA1, GABA-A receptor, GABA-…
