# Supplementary material for: Both Rare and De Novo Copy Number Variants Are Prevalent in Agenesis of the Corpus Callosum but Not in Cerebellar Hypoplasia or Polymicrogyria
Source: PLoS Genet. 2013 Oct 3;9(10):e1003823. doi: 10.1371/journal.pgen.1003823 (PMC3789824; doi:10.1371/journal.pgen.1003823)
Supplement: Table S6 — List of de novo CNVs observed in autism. (XLS) [file pgen.1003823.s014.xls]

## Sheet: Sheet1
Table S6. List of de novo CNVs observed in autism.
De novo CNVs in autism (Hg18)	Exonic genes in ASD CNVs	Cytoband	Length (bp)	Copy	Study	Cytoband
chr1:17085956-17148404	BC070363,CROCC,KIAA0445	1p36.13	62449	HomDel	pinto2010	1p36.13
chr1:17086470-17140083	BC070363,CROCC,KIAA0445	1p36.13	53614	HomDel	pinto2010	1p36.13
chr1:30897868-36080484	A3GALT2,ADC,AF119915,AK2,AL831889,ARCH,AX747064,AX747565,BAI_2,BAI2,BC031866,BC036308,BC044253,BC069257,BC104454,BC104455,BC111382,BC139778,BOZF1,BSDC1,BX537811,C1orf212,C1orf216,C1orf91,C1orf94,CCDC28B,CLSPN,COL16A1,CR601100,CSMD2,DCDC2B,DKFZp313O1925,DKFZp434D199,DKFZp547H154,DKFZp762A1615,DKFZp779L0160,DLGAP3,EIF2C4,EIF3I,FABP3,FAM167B,FNDC5,GJA4,GJB3,GJB4,GJB5,HCRTR1,HDAC1,HMGB4,HPCA,IQCC,KHD…	1p34.3-p35.2	5182617	Dup	sanders2011	1p34.3-p35.2
chr1:30898119-36080200	A3GALT2,ADC,AF119915,AK2,AL831889,ARCH,AX747064,AX747565,BAI_2,BAI2,BC031866,BC036308,BC044253,BC069257,BC104454,BC104455,BC111382,BC139778,BOZF1,BSDC1,BX537811,C1orf212,C1orf216,C1orf91,C1orf94,CCDC28B,CLSPN,COL16A1,CR601100,CSMD2,DCDC2B,DKFZp313O1925,DKFZp434D199,DKFZp547H154,DKFZp762A1615,DKFZp779L0160,DLGAP3,EIF2C4,EIF3I,FABP3,FAM167B,FNDC5,GJA4,GJB3,GJB4,GJB5,HCRTR1,HDAC1,HMGB4,HPCA,IQCC,KHD…	1p35.2-p34.3	5182082	Dup	levy2011	1p35.2-p34.3
chr1:44205616-44239193	ATP6V0B,B4GALT2,CCDC24,DPH2,IPO13,SLC6A9	1p34.1	33578	Dup	pinto2010	1p34.1
chr1:97332167-98424667	AK094607,AK311400,AX747691,DPYD	1p21.3	1092501	Del	pinto2010	1p21.3
chr1:144091015-144459556	AL049219,ANKRD34A,ANKRD35,AX747161,CD160,CR613891,CR620402,DKFZp727A051,GNRHR2,GnRHRII,HFE2,ITGA10,LIX1L,NUDT17,PDZK1,PEX11B,PIAS3,POLR3C,POLR3GL,RBM8A,RNF115,TXNIP,ZNF364	1q21.1	368542	Dup	pinto2010	1q21.1
chr1:144337336-144456849	CD160,PDZK1,RNF115,ZNF364	1q21.1	119514	Dup	itsara2010	1q21.1
chr1:144612035-146325568	ACP6,AF131738,AK023548,AK023809,AK091688,AK097058,BC036212,BC041003,BCL9,CHD1L,CR610404,DKFZp434H1228,DKFZp451B1418,DQ576969,FAM108A3,FMO5,GJA5,GJA8,GPR89A,GPR89B,GPR89C,hPACPL1,KIAA1693,LOC200030,NBPF1,NBPF11,NBPF12,PDIA3P,PDZK1P1,PRKAB2	1q21.1	1713534	Dup	sanders2011	1q21.1
chr1:144838175-146324832	ACP6,AF131738,AK023548,AK023809,AK091688,AK097058,BC036212,BC041003,BCL9,CHD1L,CR610404,DKFZp434H1228,DKFZp451B1418,DQ576969,FMO5,GJA5,GJA8,GPR89A,GPR89B,GPR89C,hPACPL1,KIAA1693,LOC200030,NBPF1,NBPF11,NBPF12,PDIA3P,PDZK1P1,PRKAB2	1q21.1	1486658	Dup	sanders2011	1q21.1
chr1:145013719-146293282	ACP6,AK023548,AK023809,AK091688,BC036212,BC041003,BCL9,CHD1L,CR610404,DKFZp434H1228,DKFZp451B1418,FMO5,GJA5,GJA8,GPR89A,GPR89B,GPR89C,hPACPL1,KIAA1693,LOC200030,NBPF1,NBPF11,NBPF12,PDIA3P,PDZK1P1,PRKAB2	1q21.1	1279564	Del	itsara2010	1q21.1
chr1:238596122-238912325	FMN2,GREM2	1q43	316204	Dup	levy2011	1q43
chr1:238597914-238908329	FMN2,GREM2	1q43	310416	Dup	sanders2011	1q43
chr1:240710016-240976706	PLD5	1q43	266691	Dup	levy2011	1q43
chr1:240718979-240968200	PLD5	1q43	249222	Dup	sanders2011	1q43
chr1:244684537-246137743	AHCTF1,AK022825,AK026365,AK130400,AK131017,BC043220,C1orf150,C1orf71,DQ593601,elys,FLJ45717,NLRP3,OR11L1,OR13G1,OR14A16,OR1C1,OR2B11,OR2C3,OR2G2,OR2G3,OR2W3,OR2W5,OR6F1,SCCPDH,SMYD3,TFB2M,TRIM58,VN1R5,VNRL4,ZNF124,ZNF496,ZNF669,ZNF670,ZNF695	1q44	1453207	Del	itsara2010	1q44
chr2:50493827-50677835	NRXN1	2p16.3	184009	Dup	pinto2010	2p16.3
chr2:50539877-50730546	NRXN1	2p16.3	190670	Del	pinto2010	2p16.3
chr2:50683648-50727454	NRXN1	2p16.3	43807	Del	levy2011	2p16.3
chr2:50990306-51222043	NRXN1	2p16.3	231738	Del	pinto2010	2p16.3
chr2:51002576-51157742	NRXN1	2p16.3	155167	Del	pinto2010	2p16.3
chr2:61390488-61873147	SNORA70B,USP34,XPO1	2p15	482660	Dup	sanders2011	2p15
chr2:103264154-108718935	AK095498,AK095653,AK096498,AK096621,AK097754,AX746619,BC004487,BC022365,BC038566,C2orf40,C2orf49,CR607634,CR609970,DKFZp434L1215,DKFZp686P0288,FHL2,GCC2,GPR45,LIMS1,LIMS3,LOC644617,MRPS9,NCK2,PLGLA,POU3F3,RANBP2,SLC5A7,ST6GAL2,SULT1C2,SULT1C3,SULT1C4,TGFBRAP1,U67178,UXS1	2q12.1-q13	5454782	Del	sanders2011	2q12.1-q13
chr2:110050606-111021091	AK023300,AK023465,AK310464,BC064430,BC094740,BC108924,BC133660,DKFZp434P144,DQ584199,DQ586666,FLJ38359,LIMS3,MALL,NPHP1,RGPD5,RGPD6,RGPD8	2q13	970486	Del	sanders2011	2q13
chr2:162095459-162194711	SLC4A10	2q24.2	99253	Del	pinto2010	2q24.2
chr2:179151463-179256105	AK093733,AX746670,BC070113,TTN	2q31.2	104643	Del	pinto2010	2q31.2
chr2:236297194-242634024	AF055024,AF451986,AGAP1,AGXT,AK000798,AK023507,AK055601,AK055890,AK056246,AK057376,AK057399,AK097934,AK126180,AL833363,ANKMY1,ANO7,AQP12,AQP12A,AQP12B,ASB1,ASB18,ATG4B,BC017214,BC038567,BC040629,BC132948,BOK,C2orf54,C2orf85,CAPN10,COL6A3,COPS8,CR598098,CR936874,CXCR7,D2HGDH,DKFZp434J2031,DKFZp564M1541,DKFZp686D23123,DTYMK,DUSP28,ESPNL,FARP2,FLJ00133,FLJ37034,FLJ38379,GAL3ST2,GBX2,GP3ST,GPC1,GPR35…	2q37.2-q37.3	6336831	Del	pinto2010	2q37.2-q37.3
chr2:238099805-242634024	AF055024,AF451986,AGXT,AK055601,AK055890,AK057376,AK057399,AK097934,AK126180,AL833363,ANKMY1,ANO7,AQP12,AQP12A,AQP12B,ASB1,ATG4B,BC017214,BC038567,BC040629,BC132948,BOK,C2orf54,C2orf85,CAPN10,CR598098,CR936874,D2HGDH,DKFZp434J2031,DKFZp564M1541,DTYMK,DUSP28,ESPNL,FARP2,FLJ00133,FLJ37034,FLJ38379,GAL3ST2,GP3ST,GPC1,GPR35,HDAC4,HDLBP,HES6,hNedd5,ILKAP,ING5,KIAA0288,KIAA1845,KIF1A,KIF1A_variant_prot…	2q37.3	4534220	Del	pinto2010	2q37.3
chr3:15125800-16535400	AK023203,AL133111,ANKRD28,BC041363,BTD,CAPN7,COLQ,DIVA,DPH3,DQ592427,EAF1,GALNT13,GALNTL2,HACL1,KIAA0379,METTL6,OXNAD1,RFTN1,Sab,SH3BP5	3p24.3	1409601	Del	marshall2008	3p24.3
chr3:19921061-20096832	C3orf48,EFHB,HCC-10,KAT2B,RAB5A	3p24.3	175772	Del	marshall2008	3p24.3
chr3:37253000-37428450	APRG1,C3orf35,GOLGA4	3p22.2	175451	Del	levy2011	3p22.2
chr3:37257074-37432212	APRG1,C3orf35,GOLGA4	3p22.2	175139	Del	sanders2011	3p22.2
chr3:4133021-4854563	EGO,Insp3ri,ITPR1,SETMAR,SUMF1	3p26.2	721543	Del	levy2011	3p26.2
chr3:4133580-4852348	EGO,Insp3ri,ITPR1,SETMAR,SUMF1	3p26.2	718769	Del	sanders2011	3p26.2
chr3:60746033-60847540	FHIT	3p14.2	101508	Del	marshall2008	3p14.2
chr3:61072100-61365196	FHIT	3p14.2	293097	Dup	sebat2007	3p14.2
chr3:65286300-70633200	AER61,AK056866,AK124433,AL832184,ARL6IP5,AX747367,BC015590,BC038210,C3orf64,DKFZp586M2023,FAM19A1,FAM19A4,FRMD4B,KBTBD8,KIAA1013,LMOD3,LRIG1,MAGI1,MITF,MITF-C,SLC25A26,SUCLG2,TMF1,UBA3	3p14.1	5346901	Del	marshall2008	3p14.1
chr3:65674445-65725692	MAGI1	3p14.1	51248	Del	itsara2010	3p14.1
chr3:67219468-72341775	AER61,AK025793,AK055831,AK097190,AL832184,ARL6IP5,AX747367,BC015590,BC022303,BC038210,BC040624,C3orf64,CR620595,DKFZp586M2023,EIF4E3,FAM19A1,FAM19A4,FOXP1,FRMD4B,GPR27,hFKHLB,KIAA1013,LMOD3,MITF,MITF-C,PROK2,SUCLG2,TMF1,UBA3	3p14.1-p13	5122308	Del	levy2011	3p14.1-p13
chr3:67223272-72356021	AER61,AK025793,AK055831,AK097190,AL832184,ARL6IP5,AX747367,BC015590,BC022303,BC038210,BC040624,C3orf64,CR620595,DKFZp586M2023,EIF4E3,FAM19A1,FAM19A4,FOXP1,FRMD4B,GPR27,hFKHLB,KIAA1013,LMOD3,MITF,MITF-C,PROK2,SUCLG2,TMF1,UBA3	3p13-p14.1	5132750	Del	sanders2011	3p13-p14.1
chr3:125966642-127254388	AX747081,BC032772,BC041080,CR600848,HEG1,ITGB5,KIAA1237,LOC200810,MUC13,OSBPL11,ROPN1B,SLC12A8,SLC41A3,SNX4,ZNF148	3q21.2	1287747	Dup	itsara2010	3q21.2
chr3:125966642-127256128	AX747081,BC032772,BC041080,CR600848,HEG1,ITGB5,KIAA1237,LOC200810,MUC13,OSBPL11,ROPN1B,SLC12A8,SLC41A3,SNX4,ZNF148	3q21.2	1289487	Dup	itsara2010	3q21.2
chr3:187095966-187210274	AK309314,AK309325,SFRS10	3q27.2	114309	Del	sanders2011	3q27.2
chr3:197161073-198851029	AF088032,AF088041,AK124973,AK311713,AX747828,BC032042,BC039329,BC044310,BC053580,BC071730,BC094848,BDH1,C3orf34,C3orf43,CR603272,CR618409,DKFZp686G18222,DLG1,FBXO45,K03200,KIAA0794,LOC152217,LOC220729,LRRC33,MFI2,NCBP2,OCTM4,OSTalpha,PAK2,PCYT1A,PIGX,PIGZ,RNF168,SENP5,TCTEX1D2,TFRC,TM4SF19,UBXN7,WDR53,ZDHHC19	3q29	1689957	Del	sanders2011	3q29
chr3:197208363-198838422	AF088041,AK124973,AK311713,AX747828,BC032042,BC039329,BC094848,BDH1,C3orf34,C3orf43,CR603272,CR618409,DKFZp686G18222,DLG1,FBXO45,K03200,KIAA0794,LOC152217,LOC220729,LRRC33,MFI2,NCBP2,OCTM4,OSTalpha,PAK2,PCYT1A,PIGX,PIGZ,RNF168,SENP5,TCTEX1D2,TFRC,TM4SF19,UBXN7,WDR53,ZDHHC19	3q29	1630060	Del	levy2011	3q29
chr4:35410-3511385	AB000464,AB000465,AB000466,ADD1,AK054619,AK125775,ATP5I,AX747178,AX747592,AX747945,AX748388,BC006574,BC010180,BC020343,BC032331,BC046475,BC047038,C4orf15,C4orf42,C4orf44,C4orf8,Chr4_55,CPLX1,CR622423,CR625372,CR627052,CRIPAK,CTBP1,DGKQ,DKFZp434B0914,DKFZp547K246,DKFZp666E157,DKFZp761O0611,DOK7,EF565129,FAM53A,FGFR3,FGFRL1,FGR-3,FLJ00108,FLJ14297,GAK,GPI7,GRK4,HGFAC,HTT,IDUA,KIAA1530,KIAA1643,LETM…	4p16.2-p16.3	3475976	Dup	sanders2011	4p16.2-p16.3
chr4:8253111-8284241	FLJ00164,SH3TC1	4p16.1	31131	Del	itsara2010	4p16.1
chr4:158490178-159207305	GRIA2,LOC340017	4q32.1	717128	Dup	itsara2010	4q32.1
chr4:184857633-184952586	C4orf41,FLJ12716	4q35.1	94954	Dup	sanders2011	4q35.1
chr4:83321860-83559629	HNRNPD	4q21.22	237770	Del	marshall2008	4q21.22
chr4:93504950-94636268	GLURD2,GRID2	4q22.1-q22.2	1131319	Dup	itsara2010	4q22.1-q22.2
chr5:11403359-11491117	CTNND2	5p15.2	87759	Del	sanders2011	5p15.2
chr5:11403621-11493124	CTNND2	5p15.2	89504	Del	levy2011	5p15.2
chr5:81949-13882933	ADAMTS16,ADCY2,AF009306,AHRR,AK094462,AK124118,AK125283,AK126199,AL359941,ALG-2,AY328033,AY330599,BC032469,BC032891,BC034612,BC034630,BC035019,BC043253,BC043282,BC047112,BC072677,BC150558,BRD9,BX648541,C5orf38,C5orf49,CCDC127,CCT5,CEP72,CLPTM1L,CMBL,CR610608,CR610863,CR621911,CTNND2,DAP,DKFZp434D0711,DNAH5,EXOC3,FAM173B,FASTKD3,FLJ00157,FLJ25076,FLJ33360,hTERT,IRX1,IRX2,IRX4,KIAA0947,KIAA1060,KIA…	5p15.33-p15.2	13800985	Del	marshall2008	5p15.33-p15.2
chr5:9275811-12705200	AF009306,AY328033,AY330599,BC047112,CCT5,CMBL,CR610863,CTNND2,DAP,FAM173B,MARCH6,ROPN1L,SEMA5A,SNORD123,TAS2R1,U52827	5p15.2	3429390	Del	marshall2008	5p15.2
chr5:175492445-177359136	ABS,AK126616,AK127673,ARL10,B4GALT7,BC034407,BC041422,BC052945,C5orf25,CLTB,DBN1,DDX41,DKFZp434D064,DOK3,DQ570256,DQ576909,EIF4E1B,F12,FAF2,FAM153A,FGFR4,FLJ10404,GPRIN1,GRK6,HIGD2A,HK3,HLC4,HSPC111,KIAA1191,KIAA1931,LMAN2,MXD3,NOP16,NSD1,PCDH24,PDLIM7,PFN3,PRELID1,PROP1,PRR7,RAB24,RGS14,RNF44,SLC34A1,SNCB,THOC3,TMED9,TSPAN17,UIMC1,UNC5A,XHRIP110,Y13871,ZNF346	5q35.2-q35.3	1866692	Del	itsara2010	5q35.2-q35.3
chr5:63489967-63548192	RNF180	5q12.2	58226	Del	itsara2010	5q12.2
chr6:13997280-15261931	CD83,RNF182	6p23	1264652	Del	marshall2008	6p23
chr6:33399849-33512042	CUTA,KIFC1,LYPLA2P1,PHF1,SYNGAP1	6p21.32	112194	Del	marshall2008	6p21.32
chr6:57325295-58188685	PRIM2	6p11.2	863391	Dup	sanders2011	6p11.2
chr6:160023074-160081618	SOD2,WTAP	6q25.3	58545	Dup	pinto2010	6q25.3
chr6:61942912-62748639	KHDRBS2	6q11.1	805728	Dup	sanders2011	6q11.1
chr6:95964502-96288283	MANEA	6q16.1	323782	Dup	itsara2010	6q16.1
chr7:15353403-15505283	TMEM195	7p21.1	151881	Del	marshall2008	7p21.1
chr7:38235817-38341735	AK096766,AK291611,STARD3NL,TARP,TCRG,TCRGV,TRGC2,TRGV9,X06774,Z22690	7p14.1	105919	Del	marshall2008	7p14.1
chr7:38285115-38328150	AK096766,TCRg,TCRGV,TRGC2,TRGV9	7p14.1	43036	Del	marshall2008	7p14.1
chr7:102699832-102798745	DKFZp434E092,DKFZp586I1223,DNAJC2,DPY19L2P2,PMPCB,PSMC2,SLC26A5,ZRF1	7q22.1	98914	Del	marshall2008	7q22.1
chr7:108242570-108393666	LOC154907	7q31.1	151097	Dup	itsara2010	7q31.1
chr7:108393666-119417172	AF400041,AF400042,AK097428,ANKRD7,ASZ1,BC022431,BC039665,BC040208,BC040713,BC043243,BC107860,BD495725,C7orf53,C7orf60,CAPZA2,CAV1,CAV2,CFTR,CTTNBP2,DOCK4,DQ656011,DQ656015,EF070117,EF070119,EF070122,EIF3IP1,FAM4A1,FOXP2,GPR85,IFRD1,IMMP2L,KIAA0716,LRRN3,LSM8,MDFIC,MET,PPP1R3A,ST7,ST7OT1,ST7OT2,ST7OT4,TES,TESS_2,TFEC,TMEM168,WNT2,ZNF277	7q31.1-q31.31	11023507	Del	marshall2008	7q31.1-q31.31
chr7:111065681-111454179	BC043243,DOCK4,KIAA0716	7q31.1	388499	Dup	itsara2010	7q31.1
chr7:113528285-129015006	AASS,AF400041,AF400042,AHCYL2,AK057037,AK058116,AK095464,AK097428,AK122706,AL110181,ANKRD7,ARF5,ASB15,ASZ1,ATP6V1F,AX746567,AX746573,AX746587,BC022431,BC031318,BC035417,BC039665,BC040208,BC040328,BC040713,BC041947,BC062355,BC130604,BC142949,BC150500,BD495725,BX648695,C7orf54,C7orf58,CADPS2,CALU,CAPZA2,CAV1,CAV2,CCDC136,CFTR,CR598155,CTTNBP2,DKFZp586D211,DQ577063,DQ577349,DQ579129,DQ584676,DQ59265…	7q31.1-q32.2	15486722	Del	marshall2008	7q31.1-q32.2
chr7:142025191-142193132	BV6S4-BJ2S2,DQ571524,PRSS1,PRSS2,TCRB,TCRBV10S1P,TCRBV11S1A1T,TCRBV14S1,TCRBV15S1,TCRBV19S1P,TCRBV3S1,TCRBV3S1-TCRBJ2S3,TCRBV4S1A1T,TCRVB,TRY6	7q34	167942	Del	marshall2008	7q34
chr7:143501355-143706682	ARHGEF5,BC040701,CTAGE4,FKSG35,FLJ43692,LOC728377,OR2A1,OR2A42,OR2A7,OR2A9P	7q35	205328	Del	sebat2007	7q35
chr7:151632121-151695916	MLL3	7q36.1	63796	Del	sanders2011	7q36.1
chr7:153775586-153844747	DPP6	7q36.2	69162	Del	sebat2007	7q36.2
chr7:153778285-153844747	DPP6	7q36.2	66463	Del	sebat2007	7q36.2
chr7:72300351-73782113	ABHD11,AY927540,BAZ1B,BC018166,BC070376,BCL7B,CLDN3,CLDN4,CLIP2,DNAJC30,EIF4H,ELN,FKBP36,FKBP6,FZD9,GTF2I,GTF2IRD1,GTF2IRD2B,hCPE-R,LAT2,LIMK1,MLXIPL,NSUN5,RBAP2,RFC2,STX1A,TBL2,TRIM50,VPS37D,WBSCR14,WBSCR21,WBSCR22,WBSCR27,WBSCR28,WBSCR5	7q11.23	1481763	Dup	sanders2011	7q11.23
chr7:72344426-73782113	ABHD11,AY927540,BAZ1B,BC070376,BCL7B,CLDN3,CLDN4,CLIP2,DNAJC30,EIF4H,ELN,FKBP36,FKBP6,FZD9,GTF2I,GTF2IRD1,hCPE-R,LAT2,LIMK1,MLXIPL,NSUN5,RBAP2,RFC2,STX1A,TBL2,TRIM50,VPS37D,WBSCR14,WBSCR21,WBSCR22,WBSCR27,WBSCR28,WBSCR5	7q11.23	1437688	Dup	sanders2011	7q11.23
chr7:72355583-73782113	ABHD11,AY927540,BAZ1B,BC070376,BCL7B,CLDN3,CLDN4,CLIP2,DNAJC30,EIF4H,ELN,FKBP36,FKBP6,FZD9,GTF2I,GTF2IRD1,hCPE-R,LAT2,LIMK1,MLXIPL,NSUN5,RBAP2,RFC2,STX1A,TBL2,TRIM50,VPS37D,WBSCR14,WBSCR21,WBSCR22,WBSCR27,WBSCR28,WBSCR5	7q11.23	1426531	Dup	sanders2011	7q11.23
chr7:72357744-73781556	ABHD11,AY927540,BAZ1B,BC070376,BCL7B,CLDN3,CLDN4,CLIP2,DNAJC30,EIF4H,ELN,FKBP36,FKBP6,FZD9,GTF2I,GTF2IRD1,hCPE-R,LAT2,LIMK1,MLXIPL,NSUN5,RBAP2,RFC2,STX1A,TBL2,TRIM50,VPS37D,WBSCR14,WBSCR21,WBSCR22,WBSCR27,WBSCR28,WBSCR5	7q11.23	1423813	Dup	levy2011	7q11.23
chr7:72411506-73811186	ABHD11,AY927540,BAZ1B,BC070376,BCL7B,CLDN3,CLDN4,CLIP2,DNAJC30,EIF4H,ELN,FZD9,GTF2I,GTF2IRD1,hCPE-R,LAT2,LIMK1,MLXIPL,RBAP2,RFC2,STX1A,TBL2,TFII-I,VPS37D,WBSCR14,WBSCR21,WBSCR22,WBSCR27,WBSCR28,WBSCR5	7q11.23	1399681	Dup	sanders2011	7q11.23
chr8:3965290-4351494	CSMD1	8p23.2	386205	Del	levy2011	8p23.2
chr8:704383-1521910	BC022082,BC038783,DLGAP2	8p23.3	817528	Dup	pinto2010	8p23.3
chr8:710491-1501580	BC022082,BC038783,DLGAP2	8p23.3	791090	Dup	marshall2008	8p23.3
chr8:145549104-145700535	ADCK5,AK094577,C8orfK29,CPSF1,CYHR1,FBL6,FBXL6,FOXH1,GPR172A,GPT,KIFC2,NFKBIL2,PPP1R16A,SLC39A4,VPS28	8q24.3	151432	Del	itsara2010	8q24.3
chr8:145938543-146118298	COMMD5,DKFZp571K2312,RPL8,ZNF250,ZNF251,ZNF34,ZNF517,ZNF7	8q24.3	179756	Dup	pinto2010	8q24.3
chr8:48631388-48802529	AK095778,KIAA0146	8q11.21	171142	Dup	pinto2010	8q11.21
chr8:65354366-66254869	AK124256,BHLHE22,BX537629,BX537900,CYP7B1,LOC401463	8q12.3-q13.1	900504	Del	sebat2007	8q12.3-q13.1
chr8:66140254-66753892	AK094960,ARMC1,MTFR1	8q13.1	613639	Del	sebat2007	8q13.1
chr8:85020322-88388623	AB209185,ATP6V0D2,BC038731,C8orf59,CA1,CA13,CA2,CA3,CNBD1,CNGB3,CPNE3,DKFZp434D2111,E2F5,FAM82B,KIAA1764,LRRCC1,PSKH2,RALYL,REXO1L1,SLC7A13,WWP1	8q21.2-q21.3	3368302	Del	itsara2010	8q21.2-q21.3
chr9:175632-3373495	C9orf66,DMRT1,DMRT2,DMRT3,DOCK8,FLJ35024,KANK1,KCNV2,KIAA0020,RFX3,SMARCA2,VLDLR	9p24.2-p24.3	3197864	Dup	sanders2011	9p24.2-p24.3
chr9:18645961-18650695	ADAMTSL1	9p22.1	4735	Del	itsara2010	9p22.1
chr9:9399606-9631169	PTPRD	9p23	231564	Del	sebat2007	9p23
chr9:98998-334508	C9orf66,CBWD1,CBWD5,DOCK8,FOXD4	9p24.3	235511	Del	sebat2007	9p24.3
chr9:98998-3682923	BC069756,C9orf66,CBWD1,CBWD5,DMRT1,DMRT2,DMRT3,DOCK8,FLJ35024,FOXD4,KANK1,KCNV2,KIAA0020,RFX3,SMARCA2,VLDLR	9p24.3-p24.2	3583926	Del	sebat2007	9p24.3-p24.2
chr9:129907917-130512360	AL833509,BC094874,BC141829,C9orf119,C9orf16,CERCAM,CIZ1,COQ4,CS266663,DD413534,DNM1,DQ575742,DQ581622,DQ583692,DQ592626,DQ594309,DQ595431,GLE1,GOLGA2,LCN2,ODF2,PKN3,pknbeta,PTGES2,SET,SLC25A25,SLC27A4,SPTAN1,TRUB2,URM1,WDR34,Y16709	9q34.11	604444	Dup	levy2011	9q34.11
chr9:129909379-130509108	AL833509,BC094874,BC141829,C9orf119,C9orf16,CERCAM,CIZ1,COQ4,CS266663,DD413534,DNM1,DQ575742,DQ581622,DQ583692,DQ592626,DQ594309,DQ595431,GLE1,GOLGA2,LCN2,ODF2,PKN3,pknbeta,PTGES2,SET,SLC25A25,SLC27A4,SPTAN1,TRUB2,URM1,WDR34,Y16709	9q34.11	599730	Dup	sanders2011	9q34.11
chr9:133765650-133931148	MED27	9q34.13	165499	Dup	levy2011	9q34.13
chr9:133779666-133924807	MED27	9q34.13	145142	Dup	sanders2011	9q34.13
chr9:139799894-140192015	AB209467,AK128414,AK308459,CACNA1B,CCHL1A2,CR593643,CR616254,EHMT1,FP13812	9q34.3	392122	Del	sanders2011	9q34.3
chr9:94827643-96115846	BARX1,BC036695,C9orf10,C9orf129,C9orf89,CR618537,CS266311,CS266316,DNAPTP1,DQ581031,FAM120A,FAM120AOS,FGD3,NINJ1,P/OKcl.13,PHF2,PTPDC1,SUSD3,WNK2,ZNF169	9q22.31-q22.32	1288204	Dup	levy2011	9q22.31-q22.32
chr10:22622727-22679909	BMI1,COMMD3,DKFZp434I153,SPAG6	10p12.31	57183	Del	pinto2010	10p12.31
chr10:22626925-22719183	BMI1,COMMD3,DKFZp434I153,SPAG6	10p12.31	92259	Del	pinto2010	10p12.31
chr10:6127800-6170083	IL2RA	10p15.1	42284	Del	pinto2010	10p15.1
chr10:100391735-100922783	HPSE2	10q24.2	531049	Dup	itsara2010	10q24.2
chr10:120748083-120937654	BC042590,BCRM1,EIF3A,FAM45B,NANOS1,PRDX3,SFXN4,SNORA19	10q26.11	189572	Dup	sanders2011	10q26.11
chr10:50562149-61478511	A1CF,AB019391,AGAP6,AGAP7,AGAP8,AK022382,AK056375,AK098044,AK307788,ANK3,ASAH2,ASAH2B,BC015429,BC035067,BC038741,BC039561,BC044765,BC050034,BICC1,C10orf53,CCDC6,CISD1,CR603327,CR933684,CSTF2T,CTGLF1,DKFZp434O171,DKK1,DQ588220,DQ588223,DQ588224,FAM13C,FAM21A,FAM21B,FAM21D,IPMK,MBL2,MSMB,NCOA4,OGDHL,PARG,PCDH15,PHYHIPL,PRKG1,SGMS1,SLC16A9,SMS1,TFAM,TIMM23,UBE2D1,ZCD1,ZWINT	10q11.23-q21.2	10916363	Dup	sebat2007	10q11.23-q21.2
chr10:51672210-61490637	A1CF,AB019391,AK022382,ANK3,ASAH2,ASAH2B,BC015429,BC038741,BC044765,BC050034,BICC1,CCDC6,CISD1,CR603327,CR933684,CSTF2T,DKK1,FAM13C,IPMK,MBL2,PCDH15,PHYHIPL,PRKG1,SGMS1,SLC16A9,SMS1,TFAM,UBE2D1,ZCD1,ZWINT	10q11.23-q21.2	9818428	Dup	itsara2010	10q11.23-q21.2
chr10:52697241-54411314	BC015429,BC050034,CR603327,CSTF2T,DKK1,MBL2,PRKG1	10q11.23-q21.1	1714074	Dup	levy2011	10q11.23-q21.1
chr10:52699516-54408816	BC015429,BC050034,CR603327,CSTF2T,DKK1,MBL2,PRKG1	10q11.23-q21.1	1709301	Dup	sanders2011	10q11.23-q21.1
chr11:579564-646845	DEAF1,DRD4,IRF7,KIAA1542,MUCDHL,MUPCDH,PHRF1,SCT	11p15.5	67282	Del	itsara2010	11p15.5
chr11:116485121-116607858	AB231710,AB231711,AB231712,AK026219,AK126420,PAFAH1B2,PCSK7,SIDT2,TAGLN	11q23.3	122738	Dup	itsara2010	11q23.3
chr11:120769289-122402940	AK021804,AK091275,AK091713,AK123947,AK311309,AK311733,AL832469,BC040599,BC089451,BLID,BSX,BX647608,C11orf63,CRTAM,CS266312,CS266568,SORL1,UBASH3B	11q24.1	1633652	Del	sanders2011	11q24.1
chr11:70119917-70187872	AK097446,BC127192,BC131767,SHANK2	11q13.3	67956	Del	pinto2010	11q13.3
chr11:70154458-70220632	AK097446,BC127192,SHANK2	11q13.3	66175	Del	pinto2010	11q13.3
chr12:16906534-29889066	ABCC9,AEBP2,AK000807,AK090817,AK094733,ARNTL2,AX746523,BC004962,BC041929,BC043511,BCAT1,BHLHE41,C12orf11,C12ORF2,C12orf39,C12orf67,C12orf71,CAPZA3,CASC1,CCDC91,CDA14,CMAS,CR623725,DKFZp666I142,DKFZp761G2423,DKFZp762G094,ERGIC2,ETNK1,FAR2,FGFR1OP2,GOLT1B,GYS2,IAPP,IFLTD1,ITPR2,KCNJ8,KIAA0528,KIAA0965,KIAA1340,KLHDC5,KRAS,LDHB,LOC196415,LRMP,L-SOX5,LST3,LST-3TM12,LYRM5,MDS023,MED21,MRPS35,OATPRP5,O…	12p11.22-p12.3	12982533	Del	sanders2011	12p11.22-p12.3
chr12:114191663-132287723	AACS,ABCB9,ACADS,AF086288,AK055957,AK056047,AK057497,AK057632,AK094824,AK096230,AK123118,AK123181,AK123838,AK127723,AK130486,AK311480,AL137270,ANAPC5,ANKLE2,APC5,ARL6IP4,ATP6V0A2,AUTS2L,AX721264,AX747752,AX748157,B3GNT4,BC016143,BC017209,BC029038,BC032874,BC035922,BC037858,BC038547,BC038786,BC039096,BC040060,BC042649,BC045798,BC057846,BC060326,BC061923,BC069215,BC073948,BCL7A,BRI3BP,BX537644,C12o…	12q24.21-q24.33	18096061	Dup	marshall2008	12q24.21-q24.33
chr12:120628928-120862589	AK123181,AK311480,BC038786,CR598662,CR617723,HPD,KIAA1076,LOC338799,PSMD9,RHOF,TMEM120B,WDR66	12q24.31	233662	Dup	itsara2010	12q24.31
chr12:121182783-121212600	MLXIP	12q24.31	29818	Del	levy2011	12q24.31
chr12:40584198-41007040	GLT8D3,HSPC232,PPHLN1,YAF2,ZCRB1	12q12	422843	Del	pinto2010	12q12
chr12:54218922-58779615	AGAP2,AK093124,AK096412,ANKRD33,ANKRD52,APOF,ARHGAP9,ATP5B,AVIL,AX747140,B4GALNT1,BAZ2A,BC019026,BC033961,BC059370,BC073932,BLOC1S1,CD63,CDK2,CDK4,c-erbB-3,CIP29,CNPY2,COQ10A,CR602022,CR603661,CR625050,CS,CTDSP2,CYP1,CYP27B1,DAGK1,DCTN2,DDIT3,DGKA,DJ442969,DKFZp586D0919,DNAJC14,DTX3,ERBB3,FAM119B,FAM62A,GDF11,GEFT,GLI1,GLS2,GPR182,HSD17B6,IKZF4,IL23A,INHBC,INHBE,ITGA7,ITGA7_variant_protein,KIAA10…	12q13.2-q14.1	4560694	Dup	pinto2010	12q13.2-q14.1
chr13:40002610-40810340	AK056182,BC051736,CR625002,DKFZp686H0575,ELF1,FOXO1,KBTBD6,KBTBD7,MRPS31,MTRF1,NARG1L,SLC25A15,SUGT1L1,WBP4	13q14.11	807731	Dup	sanders2011	13q14.11
chr13:44187357-46212897	AK095119,AK124928,C13orf18,COG3,CPB2,FLJ32682,GTF2F2,KCTD4,KIAA0853,KIAA1704,LCP1,LRCH1,LRRC63,LST004,NUFIP1,pp13759,SIAH3,SLC25A30,SNORA31,SPERT,TPT1,ZC3H13	13q14.11-q14.2	2025541	Del	itsara2010	13q14.11-q14.2
chr13:44199441-46143178	AK095119,AK124928,C13orf18,COG3,CPB2,FLJ32682,GTF2F2,KCTD4,KIAA0853,KIAA1704,LCP1,LRCH1,LRRC63,LST004,NUFIP1,pp13759,SIAH3,SLC25A30,SNORA31,SPERT,TPT1,ZC3H13	13q14.11-q14.13	1943738	Del	pinto2010	13q14.11-q14.13
chr14:20279711-20345174	FAM12A,FAM12B,RNASE1,RNASE6	14q11.2	65464	Dup	pinto2010	14q11.2
chr14:92476815-92496373	ITPK1	14q32.12	19559	Del	itsara2010	14q32.12
chr15:18376200-30298800	A26B1,AF319524,AF400490,AF400491,AF400492,AF400493,AF400497,AF400498,AF400499,AF400500,AF400501,AJ004954,AK058056,AK058147,AK091254,AK093758,AK095014,AK124131,AK124673,AK307870,AK309255,AK310030,AK310526,AK311660,AL832227,APBA2,ARHGAP11B,ATP10A,ATP10C,AX747189,AX747926,AX748135,AY362862,AY362864,AY362865,BC012949,BC018626,BC034815,BC035099,BC037839,BC038777,BC043570,BC044583,BC047459,BC047911,BC0…	15q11.1-q13.3	11922601	Dup	marshall2008	15q11.1-q13.3
chr15:18427100-30298847	A26B1,AF319524,AF400490,AF400491,AF400492,AF400493,AF400497,AF400498,AF400499,AF400500,AF400501,AJ004954,AK058056,AK058147,AK091254,AK093758,AK095014,AK124131,AK124673,AK307870,AK309255,AK310030,AK310526,AK311660,AL832227,APBA2,ARHGAP11B,ATP10A,ATP10C,AX747189,AX747926,AX748135,AY362862,AY362864,AY362865,BC012949,BC018626,BC034815,BC035099,BC037839,BC038777,BC043570,BC044583,BC047459,BC047911,BC0…	15q11.2-q13.3	11871748	Dup	marshall2008	15q11.2-q13.3
chr15:18526971-30756771	A26B1,AF319524,AF400490,AF400491,AF400492,AF400493,AF400497,AF400498,AF400499,AF400500,AF400501,AJ004954,AK058056,AK058147,AK091254,AK093758,AK095014,AK124131,AK124673,AK307870,AK309255,AK310030,AK310041,AK310526,AK311660,AL832227,APBA2,ARHGAP11A,ARHGAP11B,ATP10A,ATP10C,AX747189,AX747926,AX748135,AY362862,AY362864,AY362865,BC012949,BC018626,BC023564,BC034815,BC035099,BC037839,BC038777,BC043570,BC…	15q11.2-q13.3	12229801	Dup	sebat2007	15q11.2-q13.3
chr15:19767013-26134114	AF319524,AF400490,AF400491,AF400492,AF400493,AF400497,AF400498,AF400499,AF400500,AF400501,AJ004954,AK058056,AK058147,AK124131,AK124673,ATP10A,ATP10C,AX747189,AX747926,AX748135,AY362862,AY362864,AY362865,BC012949,BC034815,BC038777,BC044583,BC062994,C15orf2,C15orf49,CR619482,CYFIP1,DKFZp547P028,DKFZp686M12165,DQ572979,DQ572986,DQ578838,DQ582025,DQ582071,DQ582073,DQ582940,DQ583692,DQ588972,DQ592322,…	15q11.2-q13.1	6367102	Dup	sanders2011	15q11.2-q13.1
chr15:21190624-26203954	AF319524,AF400490,AF400491,AF400492,AF400493,AF400497,AF400498,AF400499,AF400500,AF400501,AK058147,AK124131,AK124673,ATP10A,ATP10C,AX747189,AY362862,AY362864,AY362865,BC034815,BC038777,C15orf2,C15orf49,DKFZp547P028,DKFZp686M12165,FLJ36144,GABRA5,GABRB3,GABRG3,HBII-52-24,HBII-52-27,HBII-52-28,HBII-52-45,HBII-52-46,HBT8,HERC2,IPW,MAGEL2,MKRN3,NDN,OCA2,PAR1,SNORD107,SNORD108,SNORD109B,SNORD115-1,SNO…	15q11.2-q13.1	5013331	Dup	pinto2010	15q11.2-q13.1
chr15:21224486-26313261	AF319524,AF400490,AF400491,AF400492,AF400493,AF400497,AF400498,AF400499,AF400500,AF400501,AK058147,AK124131,AK124673,ATP10A,ATP10C,AX747189,AY362862,AY362864,AY362865,BC034815,BC038777,C15orf2,C15orf49,DKFZp547P028,DKFZp686M12165,DQ578838,DQ583954,DQ592322,FLJ32679,FLJ36131,FLJ36144,GABRA5,GABRB3,GABRG3,GOLGA8G,HBII-52-24,HBII-52-27,HBII-52-28,HBII-52-45,HBII-52-46,HBT8,HERC2,IPW,LOC283767,MAGEL2…	15q11.2-q13.1	5088776	Dup	levy2011	15q11.2-q13.1
chr15:21240037-26095621	AF319524,AF400490,AF400491,AF400492,AF400493,AF400497,AF400498,AF400499,AF400500,AF400501,AK058147,AK124131,AK124673,ATP10A,ATP10C,AX747189,AY362862,AY362864,AY362865,BC034815,BC038777,C15orf2,C15orf49,DKFZp547P028,DKFZp686M12165,FLJ36144,GABRA5,GABRB3,GABRG3,HBII-52-24,HBII-52-27,HBII-52-28,HBII-52-45,HBII-52-46,HBT8,HERC2,IPW,MAGEL2,MKRN3,NDN,OCA2,PAR1,SNORD107,SNORD108,SNORD109B,SNORD115-1,SNO…	15q11.2-q13.1	4855585	Dup	itsara2010	15q11.2-q13.1
chr15:21343866-21505342	MAGEL2,MKRN3,NDN	15q11.2	161477	Dup	itsara2010	15q11.2
chr15:28714502-30348312	AK093758,ARHGAP11B,Cezanne_2,CHRFAM7A,CHRNA7,CHRNA7-2,DJ022684,DKFZp434L187,DQ572986,DQ582940,DQ588973,DQ595055,DQ599399,DQ600342,DQ786280,KIAA1018,KLF13,MGC131512,MLSN1,MTMR10,MTMR15,OTUD7A,TRPM1	15q13.2-q13.3	1633811	Del	sanders2011	15q13.2-q13.3
chr15:28723577-30231488	AK093758,ARHGAP11B,Cezanne_2,CHRFAM7A,CHRNA7,CHRNA7-2,DJ022684,DQ572986,DQ582940,DQ588973,DQ595055,DQ599399,DQ600342,KIAA1018,KLF13,MGC131512,MLSN1,MTMR10,MTMR15,OTUD7A,TRPM1	15q13.2-q13.3	1507912	Dup	itsara2010	15q13.2-q13.3
chr15:28723577-30238780	AK093758,ARHGAP11B,Cezanne_2,CHRFAM7A,CHRNA7,CHRNA7-2,DJ022684,DKFZp434L187,DQ572986,DQ582940,DQ588973,DQ595055,DQ599399,DQ600342,DQ786280,KIAA1018,KLF13,MGC131512,MLSN1,MTMR10,MTMR15,OTUD7A,TRPM1	15q13.2-q13.3	1515204	Dup	sanders2011	15q13.2-q13.3
chr15:28863993-30241335	AK093758,Cezanne_2,CHRFAM7A,CHRNA7,CHRNA7-2,DJ022684,DKFZp434L187,DQ572986,DQ582940,DQ588973,DQ595055,DQ600342,DQ786280,KIAA1018,KLF13,MLSN1,MTMR10,MTMR15,OTUD7A,TRPM1	15q13.2-q13.3	1377343	Dup	levy2011	15q13.2-q13.3
chr15:42350178-42385934	CASC4,UNQ2573	15q15.3	35757	Del	pinto2010	15q15.3
chr15:66886601-71939036	ADPGK,AF401215,AK097560,AK097902,AK127877,ANP32A,ARIH1,AX746773,AX747255,AX748294,BBS4,BC029061,BC031958,BC034424,BC043587,BC064586,BC104434,BC104435,BRUNOL6,C15orf59,C15orf60,CD276,DKFZp434F1016,DKFZp566D244,DKFZp566H1924,DQ577530,DQ578199,DQ582073,DQ583108,DQ594471,FLJ00129,GLCE,GOLGA6B,GRAMD2,HCN4,HEXA,HIGD2BP,KIAA1547,KIF23,LARP6,LOC196993,LOC645296,LRRC49,MYO9A,NEO1,NOX5,NPTN,NR2E3,PAQR5,PAR…	15q23-q24.1	5052436	Del	levy2011	15q23-q24.1
chr15:66887071-71944199	ADPGK,AF401215,AK097560,AK097902,AK127877,ANP32A,ARIH1,AX746773,AX747255,AX748294,BBS4,BC029061,BC031958,BC034424,BC043587,BC064586,BC104434,BC104435,BRUNOL6,C15orf59,C15orf60,CD276,DKFZp434F1016,DKFZp566D244,DKFZp566H1924,DQ577530,DQ578199,DQ582073,DQ583108,DQ594471,FLJ00129,GLCE,GOLGA6B,GRAMD2,HCN4,HEXA,HIGD2BP,KIAA1547,KIF23,LARP6,LOC196993,LOC645296,LRRC49,MYO9A,NEO1,NOX5,NPTN,NR2E3,PAQR5,PAR…	15q23-q24.1	5057129	Del	sanders2011	15q23-q24.1
chr15:69601300-73890800	6a8b,ADPGK,AK056376,AK056885,AK091244,AK095335,AK095530,AK127877,ARID3B,ARIH1,AX747255,AX748294,BBS4,BC013681,BC014373,BC034424,BC121819,BC150506,BC150507,BRUNOL6,C15orf17,C15orf39,C15orf59,C15orf60,CCDC33,CD276,CLK3,COMMD4,COX5A,CPLX3,CSK,CSPG4,CYP11A1,CYP1A1,CYP1A2,DKFZp434A155,DKFZp434F1016,DKFZp566D244,DKFZp566H1924,DQ571121,DQ577530,DQ578199,DQ578200,DQ580625,DQ582071,DQ582073,DQ582940,DQ583…	15q23-q24.2	4289501	Del	pinto2010	15q23-q24.2
chr15:91200007-91283004	CHD2,DKFZp781D1727	15q26.1	82998	Del	pinto2010	15q26.1
chr16:15352729-16370751	ABCC1,ABCC6,AX747846,C16orf45,C16orf63,FLJ00322,KIAA0430,KIAA0866,LOC339047,MPV17L,MRP6,MYH11,Nbla00537,NDE1,NOMO3,PHSECRG2	16p13.11	1018023	Dup	sanders2011	16p13.11
chr16:1747781-1794541	CR623189,EME2,IGFALS,MAPK8IP3,MRPS34,NME3,NUBP2,SPSB3	16p13.3	46761	Dup	itsara2010	16p13.3
chr16:21482719-21647775	IGSF6,METTL9,OTOA	16p12.2	165057	Del	itsara2010	16p12.2
chr16:28745016-28950951	A2LG,ATP2A1,ATXN2L,CD19,LAT,NFATC2IP,RABEP2,SH2B1,SPNS1,TUFM	16p11.2	205936	Del	itsara2010	16p11.2
chr16:29320004-30085308	AB209061,AK096982,AK097453,AK097472,AK097527,ALDOA,ASPHD1,BC029255,BC041466,BC119809,BOLA2,BOLA2B,C16orf53,C16orf54,CDIPT,CR592729,CR592785,CR627362,DKFZp547E087,DOC2A,DQ576952,DQ595631,FAM57B,FKSG86,FLJ00210,FLJ25404,GDPD3,GIYD2,HIRIP3,IMAA,INO80E,JCLN,KCTD13,Kid,KIF22,LOC23117,LOC388242,LOC606724,MAPK3,MAZ,MAZi,MLAS,MVP,PIS,PPP4C,PPX,PRRT2,QPRT,RUNDC2B,SEZ6L2,SPN,SULT1A3,TAOK2,TBX6,TMEM219,YPEL3	16p11.2	765305	Del	itsara2010	16p11.2
chr16:29499858-30107306	AB209061,AK097453,AK097472,AK097527,AK097964,ALDOA,ASPHD1,BC029255,BC041466,BC119809,C16orf53,C16orf54,CDIPT,CORO1A,CR592729,CR592785,DOC2A,FAM57B,FKSG86,FLJ00210,FLJ25404,GDPD3,HIRIP3,IMAA,INO80E,JCLN,KCTD13,Kid,KIF22,MAPK3,MAZ,MAZi,MLAS,MVP,PIS,PPP4C,PPX,PRRT2,QPRT,SEZ6L2,SPN,TAOK2,TBX6,TMEM219,YPEL3	16p11.2	607449	Del	sanders2011	16p11.2
chr16:29499858-30112803	AB209061,AK097453,AK097472,AK097527,AK097964,ALDOA,ASPHD1,BC029255,BC041466,BC119809,BOLA2,BOLA2B,C16orf53,C16orf54,CDIPT,CORO1A,CR592729,CR592785,DOC2A,FAM57B,FKSG86,FLJ00210,FLJ25404,GDPD3,GIYD2,HIRIP3,IMAA,INO80E,JCLN,KCTD13,Kid,KIF22,LOC606724,MAPK3,MAZ,MAZi,MLAS,MVP,PIS,PPP4C,PPX,PRRT2,QPRT,SEZ6L2,SPN,SULT1A3,TAOK2,TBX6,TMEM219,YPEL3	16p11.2	612946	Del	sanders2011	16p11.2
chr16:29499858-30123122	AB209061,AK097453,AK097472,AK097527,AK097964,ALDOA,ASPHD1,BC029255,BC041466,BC119809,BOLA2,BOLA2B,C16orf53,C16orf54,CDIPT,CORO1A,CR592729,CR592785,DOC2A,FAM57B,FKSG86,FLJ00210,FLJ25404,GDPD3,GIYD2,HIRIP3,IMAA,INO80E,JCLN,KCTD13,Kid,KIF22,LOC606724,MAPK3,MAZ,MAZi,MLAS,MVP,PIS,PPP4C,PPX,PRRT2,QPRT,SEZ6L2,SPN,SULT1A3,TAOK2,TBX6,TMEM219,YPEL3	16p11.2	623265	Del	sanders2011	16p11.2
chr16:29502984-30107306	AB209061,AK097453,AK097472,AK097527,AK097964,ALDOA,ASPHD1,BC029255,BC041466,BC119809,C16orf53,C16orf54,CDIPT,CORO1A,CR592729,CR592785,DOC2A,FAM57B,FKSG86,FLJ00210,FLJ25404,GDPD3,HIRIP3,IMAA,INO80E,JCLN,KCTD13,Kid,KIF22,MAPK3,MAZ,MAZi,MLAS,MVP,PIS,PPP4C,PPX,PRRT2,QPRT,SEZ6L2,SPN,TAOK2,TBX6,TMEM219,YPEL3	16p11.2	604323	Dup	sanders2011	16p11.2
chr16:29502984-30127026	AB209061,AK097453,AK097472,AK097527,AK097964,ALDOA,ASPHD1,BC029255,BC041466,BC119809,BOLA2,BOLA2B,C16orf53,C16orf54,CDIPT,CORO1A,CR592729,CR592785,DOC2A,FAM57B,FKSG86,FLJ00210,FLJ25404,GDPD3,GIYD2,HIRIP3,IMAA,INO80E,JCLN,KCTD13,Kid,KIF22,LOC388242,LOC606724,MAPK3,MAZ,MAZi,MLAS,MVP,PIS,PPP4C,PPX,PRRT2,QPRT,SEZ6L2,SPN,SULT1A3,TAOK2,TBX6,TMEM219,YPEL3	16p11.2	624043	Del	pinto2010	16p11.2
chr16:29502984-30147029	AB209061,AK097453,AK097472,AK097527,AK097964,ALDOA,ASPHD1,BC029255,BC041466,BC119809,BOLA2,BOLA2B,C16orf53,C16orf54,CDIPT,CORO1A,CR592729,CR592785,DKFZp547E087,DOC2A,FAM57B,FKSG86,FLJ00210,FLJ25404,GDPD3,GIYD2,HIRIP3,IMAA,INO80E,JCLN,KCTD13,Kid,KIF22,LOC23117,LOC388242,LOC606724,MAPK3,MAZ,MAZi,MLAS,MVP,PIS,PPP4C,PPX,PRRT2,QPRT,SEZ6L2,SPN,SULT1A3,TAOK2,TBX6,TMEM219,YPEL3	16p11.2	644046	Del	sanders2011	16p11.2
chr16:29502984-30210849	AB209061,AK097453,AK097472,AK097527,AK097964,ALDOA,ASPHD1,BC029255,BC041466,BC119809,BOLA2,BOLA2B,C16orf53,C16orf54,CDIPT,CORO1A,CR592729,CR592785,DKFZp547E087,DOC2A,FAM57B,FKSG86,FLJ00210,FLJ25404,GDPD3,GIYD2,HIRIP3,IMAA,INO80E,JCLN,KCTD13,Kid,KIF22,LOC23117,LOC388242,LOC595101,LOC606724,MAPK3,MAZ,MAZi,MLAS,MVP,PIS,PPP4C,PPX,PRRT2,QPRT,SEZ6L2,SPN,SULT1A3,TAOK2,TBX6,TMEM219,YPEL3	16p11.2	707866	Dup	pinto2010	16p11.2
chr16:29502984-30239704	AB209061,AK097453,AK097472,AK097527,AK097964,ALDOA,ASPHD1,BC029255,BC041466,BC119809,BOLA2,BOLA2B,C16orf53,C16orf54,CDIPT,CORO1A,CR592729,CR592785,DKFZp547E087,DOC2A,FAM57B,FKSG86,FLJ00210,FLJ25404,GDPD3,GIYD2,HIRIP3,IMAA,INO80E,JCLN,KCTD13,Kid,KIF22,LOC23117,LOC388242,LOC595101,LOC606724,MAPK3,MAZ,MAZi,MLAS,MVP,PIS,PPP4C,PPX,PRRT2,QPRT,SEZ6L2,SPN,SULT1A3,TAOK2,TBX6,TMEM219,YPEL3	16p11.2	736721	Dup	sanders2011	16p11.2
chr16:29554843-30001681	AB209061,AK097472,AK097527,ALDOA,ASPHD1,BC029255,BC041466,BC119809,C16orf53,C16orf54,CDIPT,CR592729,CR592785,DOC2A,FAM57B,FKSG86,FLJ00210,FLJ25404,HIRIP3,INO80E,JCLN,KCTD13,Kid,KIF22,MAZ,MAZi,MVP,PIS,PPP4C,PPX,PRRT2,QPRT,SEZ6L2,SPN,TAOK2,TMEM219	16p11.2	446839	Del	itsara2010	16p11.2
chr16:29554843-30037994	AB209061,AK097453,AK097472,AK097527,ALDOA,ASPHD1,BC029255,BC041466,BC119809,C16orf53,C16orf54,CDIPT,CR592729,CR592785,DOC2A,FAM57B,FKSG86,FLJ00210,FLJ25404,GDPD3,HIRIP3,INO80E,JCLN,KCTD13,Kid,KIF22,MAPK3,MAZ,MAZi,MVP,PIS,PPP4C,PPX,PRRT2,QPRT,SEZ6L2,SPN,TAOK2,TBX6,TMEM219,YPEL3	16p11.2	483152	Del	itsara2010	16p11.2
chr16:29554843-30107306	AB209061,AK097453,AK097472,AK097527,AK097964,ALDOA,ASPHD1,BC029255,BC041466,BC119809,C16orf53,C16orf54,CDIPT,CORO1A,CR592729,CR592785,DOC2A,FAM57B,FKSG86,FLJ00210,FLJ25404,GDPD3,HIRIP3,INO80E,JCLN,KCTD13,Kid,KIF22,MAPK3,MAZ,MAZi,MVP,PIS,PPP4C,PPX,PRRT2,QPRT,SEZ6L2,SPN,TAOK2,TBX6,TMEM219,YPEL3	16p11.2	552464	Del	sanders2011	16p11.2
chr16:29554843-30123122	AB209061,AK097453,AK097472,AK097527,AK097964,ALDOA,ASPHD1,BC029255,BC041466,BC119809,BOLA2,BOLA2B,C16orf53,C16orf54,CDIPT,CORO1A,CR592729,CR592785,DOC2A,FAM57B,FKSG86,FLJ00210,FLJ25404,GDPD3,GIYD2,HIRIP3,IMAA,INO80E,JCLN,KCTD13,Kid,KIF22,LOC606724,MAPK3,MAZ,MAZi,MVP,PIS,PPP4C,PPX,PRRT2,QPRT,SEZ6L2,SPN,SULT1A3,TAOK2,TBX6,TMEM219,YPEL3	16p11.2	568280	Del	sanders2011	16p11.2
chr16:29554843-30170811	AB209061,AK097453,AK097472,AK097527,AK097964,ALDOA,ASPHD1,BC029255,BC041466,BC119809,BOLA2,BOLA2B,C16orf53,C16orf54,CDIPT,CORO1A,CR592729,CR592785,DKFZp547E087,DOC2A,FAM57B,FKSG86,FLJ00210,FLJ25404,GDPD3,GIYD2,HIRIP3,IMAA,INO80E,JCLN,KCTD13,Kid,KIF22,LOC23117,LOC388242,LOC606724,MAPK3,MAZ,MAZi,MVP,PIS,PPP4C,PPX,PRRT2,QPRT,SEZ6L2,SPN,SULT1A3,TAOK2,TBX6,TMEM219,YPEL3	16p11.2	615969	Dup	sanders2011	16p11.2
chr16:29554843-30195224	AB209061,AK097453,AK097472,AK097527,AK097964,ALDOA,ASPHD1,BC029255,BC041466,BC119809,BOLA2,BOLA2B,C16orf53,C16orf54,CDIPT,CORO1A,CR592729,CR592785,DKFZp547E087,DOC2A,FAM57B,FKSG86,FLJ00210,FLJ25404,GDPD3,GIYD2,HIRIP3,IMAA,INO80E,JCLN,KCTD13,Kid,KIF22,LOC23117,LOC388242,LOC595101,LOC606724,MAPK3,MAZ,MAZi,MVP,PIS,PPP4C,PPX,PRRT2,QPRT,SEZ6L2,SPN,SULT1A3,TAOK2,TBX6,TMEM219,YPEL3	16p11.2	640382	Del	pinto2010	16p11.2
chr16:29557094-30107502	AB209061,AK097453,AK097472,AK097527,AK097964,ALDOA,ASPHD1,BC029255,BC041466,BC119809,C16orf53,C16orf54,CDIPT,CORO1A,CR592729,CR592785,DOC2A,FAM57B,FKSG86,FLJ00210,FLJ25404,GDPD3,HIRIP3,INO80E,JCLN,KCTD13,Kid,KIF22,MAPK3,MAZ,MAZi,MVP,PIS,PPP4C,PPX,PRRT2,QPRT,SEZ6L2,SPN,TAOK2,TBX6,TMEM219,YPEL3	16p11.2	550409	Del	levy2011	16p11.2
chr16:29559250-30107502	AB209061,AK097453,AK097472,AK097527,AK097964,ALDOA,ASPHD1,BC029255,BC041466,BC119809,C16orf53,C16orf54,CDIPT,CORO1A,CR592729,CR592785,DOC2A,FAM57B,FKSG86,FLJ00210,FLJ25404,GDPD3,HIRIP3,INO80E,JCLN,KCTD13,Kid,KIF22,MAPK3,MAZ,MAZi,MVP,PIS,PPP4C,PPX,PRRT2,QPRT,SEZ6L2,SPN,TAOK2,TBX6,TMEM219,YPEL3	16p11.2	548253	Del	levy2011	16p11.2
chr16:29559250-30111196	AB209061,AK097453,AK097472,AK097527,AK097964,ALDOA,ASPHD1,BC029255,BC041466,BC119809,C16orf53,C16orf54,CDIPT,CORO1A,CR592729,CR592785,DOC2A,FAM57B,FKSG86,FLJ00210,FLJ25404,GDPD3,HIRIP3,INO80E,JCLN,KCTD13,Kid,KIF22,LOC606724,MAPK3,MAZ,MAZi,MVP,PIS,PPP4C,PPX,PRRT2,QPRT,SEZ6L2,SPN,TAOK2,TBX6,TMEM219,YPEL3	16p11.2	551947	Dup	levy2011	16p11.2
chr16:29559989-30085308	AB209061,AK097453,AK097472,AK097527,ALDOA,ASPHD1,BC029255,BC041466,BC119809,C16orf53,C16orf54,CDIPT,CR592729,CR592785,DOC2A,FAM57B,FKSG86,FLJ00210,FLJ25404,GDPD3,HIRIP3,INO80E,JCLN,KCTD13,Kid,KIF22,MAPK3,MAZ,MAZi,MVP,PIS,PPP4C,PPX,PRRT2,QPRT,SEZ6L2,SPN,TAOK2,TBX6,TMEM219,YPEL3	16p11.2	525320	Dup	marshall2008	16p11.2
chr16:29559989-30235818	AB209061,AK097453,AK097472,AK097527,AK097964,ALDOA,ASPHD1,BC029255,BC041466,BC119809,BOLA2,BOLA2B,C16orf53,C16orf54,CDIPT,CORO1A,CR592729,CR592785,DKFZp547E087,DOC2A,FAM57B,FKSG86,FLJ00210,FLJ25404,GDPD3,GIYD2,HIRIP3,IMAA,INO80E,JCLN,KCTD13,Kid,KIF22,LOC23117,LOC388242,LOC595101,LOC606724,MAPK3,MAZ,MAZi,MVP,PIS,PPP4C,PPX,PRRT2,QPRT,SEZ6L2,SPN,SULT1A3,TAOK2,TBX6,TMEM219,YPEL3	16p11.2	675830	Del	pinto2010	16p11.2
chr16:29563365-30085308	AB209061,AK097453,AK097472,AK097527,ALDOA,ASPHD1,BC029255,BC041466,BC119809,C16orf53,C16orf54,CDIPT,CR592729,CR592785,DOC2A,FAM57B,FKSG86,FLJ00210,FLJ25404,GDPD3,HIRIP3,INO80E,JCLN,KCTD13,Kid,KIF22,MAPK3,MAZ,MAZi,MVP,PIS,PPP4C,PPX,PRRT2,QPRT,SEZ6L2,SPN,TAOK2,TBX6,TMEM219,YPEL3	16p11.2	521944	Del	itsara2010	16p11.2
chr16:29563365-30130862	AB209061,AK097453,AK097472,AK097527,AK097964,ALDOA,ASPHD1,BC029255,BC041466,BC119809,BOLA2,BOLA2B,C16orf53,C16orf54,CDIPT,CORO1A,CR592729,CR592785,DOC2A,FAM57B,FKSG86,FLJ00210,FLJ25404,GDPD3,GIYD2,HIRIP3,IMAA,INO80E,JCLN,KCTD13,Kid,KIF22,LOC388242,LOC606724,MAPK3,MAZ,MAZi,MVP,PIS,PPP4C,PPX,PRRT2,QPRT,SEZ6L2,SPN,SULT1A3,TAOK2,TBX6,TMEM219,YPEL3	16p11.2	567498	Dup	sanders2011	16p11.2
chr16:29563679-30107502	AB209061,AK097453,AK097472,AK097527,AK097964,ALDOA,ASPHD1,BC029255,BC041466,BC119809,C16orf53,C16orf54,CDIPT,CORO1A,CR592729,CR592785,DOC2A,FAM57B,FKSG86,FLJ00210,FLJ25404,GDPD3,HIRIP3,INO80E,JCLN,KCTD13,Kid,KIF22,MAPK3,MAZ,MAZi,MVP,PIS,PPP4C,PPX,PRRT2,QPRT,SEZ6L2,SPN,TAOK2,TBX6,TMEM219,YPEL3	16p11.2	543824	Del	levy2011	16p11.2
chr16:29578715-30081289	AB209061,AK097453,AK097472,AK097527,ALDOA,ASPHD1,BC029255,BC041466,BC119809,C16orf53,C16orf54,CDIPT,CR592729,CR592785,DOC2A,FAM57B,FKSG86,FLJ00210,FLJ25404,GDPD3,HIRIP3,INO80E,JCLN,KCTD13,Kid,KIF22,MAPK3,MAZ,MAZi,MVP,PIS,PPP4C,PPX,PRRT2,QPRT,SEZ6L2,SPN,TAOK2,TBX6,TMEM219,YPEL3	16p11.2	502575	Del	pinto2010	16p11.2
chr16:31909325-33520331	BC038215,BC041879,BC042588,DQ571479,DQ574674,HERC2P4,IG_VH,IGH,IGHV,IGHV3-30,LOC440366,SLC6A10P,TP53TG3,TP53TG3b,X69637	16p11.2	1611007	Dup	pinto2010	16p11.2
chr16:32396948-33382661	BC038215,BC041879,DQ571479,DQ574674,IGH,IGHV,LOC440366,SLC6A10P,TP53TG3,TP53TG3b	16p11.2	985714	Del	pinto2010	16p11.2
chr16:3416079-3443739	NAT15,ZNF597	16p13.3	27661	Del	sanders2011	16p13.3
chr16:5984488-6170059	A2BP1	16p13.3	185572	Del	itsara2010	16p13.3
chr16:5992836-6200816	A2BP1	16p13.3	207981	Del	pinto2010	16p13.3
chr16:835-1253638	AK056814,AK128777,AK309376,AL360260,ARHGDIG,AXIN1,BC028568,BC032353,BC032901,BC084558,BC094860,BC098409,C16orf11,C16orf13,C16orf14,C16orf33,C16orf35,C1QTNF8,CACNA1H,CCDC78,CHTF18,CR596832,DECR2,DKFZp761D0211,DQ786314,FAM173A,FBXL16,FLJ00069,FLJ36208,GNG13,HAGHL,HBA1,HBA2,HBM,HBQ1,HBZ,HMFN1876,ITFG3,JMJD8,KIAA1924,LA16c-360B4.1-001,LMF1,LOC388199,LOC441743,LUC7L,METRN,MIRO-2,MPG,MRPL28,MSLN,MSLNL,…	16p13.3	1252804	Del	sanders2011	16p13.3
chr16:8720164-9203038	ABAT,AK057657,C16orf72,CARHSP1,PMM2,TMEM186,USP7	16p13.2	482875	Dup	sanders2011	16p13.2
chr16:8828382-9147487	AK057657,C16orf72,CARHSP1,PMM2,USP7	16p13.2	319106	Dup	sanders2011	16p13.2
chr16:54355871-54390068	CES4	16q12.2	34198	Del	pinto2010	16q12.2
chr16:68529466-71494580	AARS,ABBA-1,AK021563,AK025339,AK055364,AK095618,AK096066,AK123826,AK125701,AK128245,AK128439,AK308867,AP1G1,BC033164,BC039497,CALB2,CHST4,COG4,CR597739,DDX19A,DDX19B,DHODH,DHX38,DKFZp434D0513,DKFZp434G131,DKFZp434I0850,DKFZp434J032,DKFZp547H042,DKFZp571N1833,DKFZp761B238,DKFZp762C1313,DLP,DQ601612,EXOSC6,FTSJD1,FUK,hCG_1998535,HP,HPR,HYDIN,HYDIN2,IL34,KIAA0174,KIAA1864,KIAA1990,LOC348174,MARVELD3…	16q22.1-q22.3	2965115	Del	sanders2011	16q22.1-q22.3
chr16:69987425-70647241	AK025339,AK123826,AP1G1,CHST4,DHODH,DKFZp547H042,DKFZp571N1833,DLP,HP,KIAA0174,MARVELD3,PHLPPL,PKD1L3,SNORD71,TAT,ZNF19,ZNF23,ZNF821	16q22.3	659817	Dup	itsara2010	16q22.3
chr16:76500379-76591088	VAT1L	16q23.1	90710	Del	levy2011	16q23.1
chr16:76502154-76593063	VAT1L	16q23.1	90910	Del	sanders2011	16q23.1
chr16:79738681-84748965	ADAD2,AK057887,AK123582,AK127352,ATP2C2,AX721097,BC040927,BCDO,BCMO1,C16orf74,CDH13,CMIP,COTL1,COX4I1,COX4NB,CRISPLD2,DKFZp686J19100,EFCBP2,FAM92B,GAN,GINS2,HSBP1,HSD17B2,HSDL1,IRF8,KCNG4,KIAA0182,KIAA0513,KIAA0703,KIAA1609,KIAA1879,KLHL36,LRRC50,MBTPS1,MLYCD,MPHOSPH6,NECAB2,OSGIN1,PKD1L2,PLCG2,SDR42E1,SLC38A8,TAF1C,USP10,WFDC1,ZDHHC7	16q23.2-q24.1	5010285	Del	sanders2011	16q23.2-q24.1
chr16:81796275-81830296	CDH13	16q23.3	34022	Del	sanders2011	16q23.3
chr16:82557318-82683859	EFCBP2,MBTPS1,NECAB2,OSGIN1,SLC38A8	16q23.3	126542	Del	itsara2010	16q23.3
chr16:87800593-88066260	AK096064,AK097694,ANKRD11,AX747440,AX748291,ZNF778	16q24.3	265668	Del	pinto2010	16q24.3
chr17:6032329-7294541	ACADVL,ACAP1,AIPL1,AK074580,ALOX12,ALOX12E,ASGR1,ASGR2,BCL6B,C17orf100,C17orf49,C17orf61,C17orf74,C17orf81,CHRNB1,CLDN7,CLEC10A,CS266489,DKFZp434L1550,DLG4,DULLARD,DVL2,EIF5A,FAM64A,FBXO39,FGF11,GABARAP,GPS2,HBXBP,KCTD11,KIAA0753,KIAA1787,MED31,NEURL4,NLGN2,PHF23,PITPNM3,PLSCR3,RNASEK,SLC13A2,SLC13A5,SLC16A11,SLC16A13,SLC2A4,SPEM1,TEKT1,TMEM102,TMEM95,TNK1,TXNDC17,XAF1,YBX2	17p13.2-p13.1	1262213	Dup	levy2011	17p13.2-p13.1
chr17:6058839-7292887	ACADVL,ACAP1,AIPL1,AK074580,ALOX12,ALOX12E,ASGR1,ASGR2,BCL6B,C17orf100,C17orf49,C17orf61,C17orf74,C17orf81,CHRNB1,CLDN7,CLEC10A,CS266489,DKFZp434L1550,DLG4,DULLARD,DVL2,EIF5A,FAM64A,FBXO39,FGF11,GABARAP,GPS2,HBXBP,KCTD11,KIAA0753,KIAA1787,MED31,NEURL4,NLGN2,PHF23,PITPNM3,PLSCR3,RNASEK,SLC13A2,SLC13A5,SLC16A11,SLC16A13,SLC2A4,SPEM1,TEKT1,TMEM102,TMEM95,TNK1,TXNDC17,XAF1,YBX2	17p13.1-p13.2	1234049	Dup	sanders2011	17p13.1-p13.2
chr17:31889664-33570026	AATF,ACACA,AK094896,AL832615,AP1GBP1,AX747639,BC036325,BC084573,BC132826,C17orf78,DDX52,ded,DHRS11,DQ570124,DQ571013,DQ571391,DQ571776,DQ574804,DQ575686,DQ576627,DQ578661,DQ580080,DQ583226,DQ587906,DQ593188,DUSP14,GGNBP2,HNF1B,LHX1,MRM1,MYO19,PIGW,PRC17,TADA2L,TBC1D3,TBC1D3E,TBC1D3F,TBC1D3H,ZNHIT3	17q12	1680363	Del	sanders2011	17q12
chr17:34612208-34732327	FBXL20,RPL19,STAC2	17q12	120120	Dup	pinto2010	17q12
chr17:42135186-42476630	GOSR2,NSF,RPRML,WNT3,WNT9B	17q21.32	341445	Dup	levy2011	17q21.32
chr17:53738052-53767652	AK311208,AK311311,BZRAP1,KIAA0612	17q22	29601	Del	itsara2010	17q22
chr17:76953064-77782267	ACTG1,AK055832,ANAPC11,ARHGDIA,ARL16,ASPSCR1,BAHCC1,BC009233,C17orf70,C17orf90,CCDC137,CCDC57,CR601042,DCXR,DKFZp434C2019,DKFZp762C213,DUS1L,DYSFIP1,FASN,FASN_variant_protein,FSCN2,GPS1,HGS,KIAA1499,LRRC45,MAFG,MRPL12,NOTUM,NPB,NPLOC4,OCSP,P4HB,PCYT2,PDE6G,PIG45,PYCR1,RAC3,RFNG,SIRT7,SLC16A3,SLC25A10,STRA13,THOC4,TSPAN10	17q25.3	829204	Dup	pinto2010	17q25.3
chr17:77785939-77849717	BC033560,BC047000,CKId,CSNK1D,SLC16A3	17q25.3	63779	Del	pinto2010	17q25.3
chr18:46141196-46165629	C18orf24	18q21.1	24434	Del	itsara2010	18q21.1
chr18:55756601-76115600	ADNP2,AK054836,AK056304,AK093976,AK126293,ATP9B,AX746671,AX747775,BC013370,BC016878,BC034583,BC035336,BC036306,BC037384,BC042493,BC047599,BC070490,BC071801,BC132956,BCL2,BX537710,BX648957,C18orf20,C18orf22,C18orf51,C18orf55,C18orf62,CBLN2,CCDC102B,CD226,CDH19,CDH20,CDH7,CNDP1,CNDP2,CPGL,CTDP1,CYB5A,DKFZp434A042,DKFZp434G145,DKFZp451A185,DKFZp781G0119,DOK6,DSEL,FBXO15,FLJ44881,GALR1,hdim1+,HMSD,KC…	18q21.32-q23	20359000	Del	pinto2010	18q21.32-q23
chr18:64812093-64846196	CCDC102B	18q22.1	34104	Del	itsara2010	18q22.1
chr19:14910717-15747565	ABHD9,AKAP8,AKAP8L,BC092420,BRD4,CASP14,CCDC105,CYP4F12,CYP4F22,CYP4F3,CYP4F8,DKFZp586B1222,DQ574416,FLJ00087,HRIHFB2018,ILVBL,NOTCH3,OR10H2,OR10H3,OR1I1,OR7C2,PGLYRP2,RASAL3,SLC1A6,SYDE1,WIZ	19p13.12	836849	Dup	sanders2011	19p13.12
chr19:20473895-20679070	ZNF626,ZNF737	19p12	205176	Del	itsara2010	19p12
chr19:42722522-42801141	BC042488,BC043284,DKFZp547B0714,DKFZp686K2089,ZNF540,ZNF571,ZNF793	19q13.12	78620	Del	itsara2010	19q13.12
chr19:60124341-60265445	AL833150,GP6,NLRP2,NLRP7,RDH13	19q13.42	141105	Del	sanders2011	19q13.42
chr20:14545734-14948785	CR596518,MACROD2	20p12.1	403052	Del	pinto2010	20p12.1
chr20:2785194-3954399	ADAM33,AK097516,ATRN,AVP,AX748440,BC012193,BC042140,C20orf116,C20orf194,C20orf27,C20orf29,CDC25B,CENPB,CS266380,DDRGK1,DKFZp434N061,DKFZp547J0513,FASTKD5,FLJ00051,GFRA4,GNRH2,HSPA12B,ITPA,KIAA0860,KIAA1271,MAVS,MRPS26,OK/SW-cl.9,OXT,PANK2,ProSAPiP1,PTPRA,RNF24,SIGLEC1,SLC4A11,SPEF1,UBOX5,VISA,VPS16	20p13	1169206	Del	pinto2010	20p13
chr20:75912-367871	AJ697939,C20orf96,DEFB127,DEFB128,DEFB129,DEFB132,DKFZp586F1919,HOIL-1,NRSN2,RBCK1,SOX12,TBC1D20,TRIB3,ZCCHC3	20p13	291960	Del	pinto2010	20p13
chr20:28251057-35143867	ACSS2,AHCY,AK095356,AK128252,ASIP,ASXH1,ASXL1,AX746620,AX746683,AY122474,BASE,BC031254,BC039668,BC067077,BCL2L1,BLP,BPIL1,BPIL3,C20orf112,C20orf114,C20orf117,C20orf118,C20orf134,C20orf144,C20orf152,C20orf160,C20orf173,C20orf185,C20orf186,C20orf24,C20orf4,C20orf44,C20orf70,C20orf71,CBFA2T2,CDK5RAP1,CEP250,CHMP4B,C-NAP1,COMMD7,COX4I2,CPNE1,DEFB115,DEFB116,DEFB118,DEFB119,DEFB121,DEFB122,DEFB123,DEF…	20q11.1-q11.23	6892811	Dup	sanders2011	20q11.1-q11.23
chr20:40353349-40531103	PTPRT	20q12	177755	Del	itsara2010	20q12
chr20:60949339-62377000	AK056267,AK128329,AL137301,ARFGAP1,ARFRP1,AY940852,BC002534,BC069708,BHLHE23,BIRC7,C20orf11,C20orf135,C20orf149,C20orf195,C20orf201,C20orf59,CHRNA4,COL20A1,DIDO1,DNAJC5,EEF1A2,FLJ00118,GMEB2,HAR1A,HAR1B,HRIHFB2281,KCNQ2,KIAA0835,KIAA1269,KIAA1510,LIME1,MYT1,NKAIN4,NPBWR2,OK/SW-cl.69,OPRL1,PCMTD2,PRIC285,PRPF6,PRR17,PTK6,RGS19,RP4-697K14.11,RTEL1,SAMD10,SCLIP,Si-1-2-19,SLC17A9,SLC2A4RG,SOX18,SRMS,…	20q13.33	1427662	Dup	marshall2008	20q13.33
chr20:61056624-61076763	C20orf59,SLC17A9	20q13.33	20140	Del	itsara2010	20q13.33
chr20:61323074-61370750	BIRC7,NKAIN4	20q13.33	47677	Del	itsara2010	20q13.33
chr20:61588512-61668792	C20orf149,C20orf195,EEF1A2,PRIC285,PTK6,SRMS	20q13.33	80281	Dup	itsara2010	20q13.33
chr21:42974148-43328084	AX747730,C21orf105,NDUFV3,PDE9A,PKNOX1,WDR4	21q22.3	353937	Dup	marshall2008	21q22.3
chr21:43042997-43326347	AX747730,C21orf105,NDUFV3,PDE9A,PKNOX1,WDR4	21q22.3	283351	Dup	pinto2010	21q22.3
chr22:17020346-19791646	AIFM3,AK094309,AK097739,AK128646,AK129567,ARVCF,AX747596,AX747971,AX748067,BC028231,BC035867,BC042984,BC065749,BC127858,BCR,C22orf25,C22orf29,C22orf39,CDC45L,CLDN5,CLTCL1,COMT,CR597525,CR623368,CR625276,CRKL,DGCR14,DGCR2,DGCR6,DGCR6L,DGCR8,DKFZp434K191,DKFZp434N035,DKFZp761P1121,DKFZp781E0833,DQ581778,DQ581790,DQ583001,Em:AC006547.7,GGT2,GNB1L,GP1BB,GSC2,HIRA,HP2XM,HTF9C,KIAA1645,KIAA1647,KIAA165…	22q11.21	2771301	Del	pinto2010	22q11.21
chr22:17241748-19819918	AIFM3,AK094309,AK097739,AK128646,AK129567,ARVCF,AX747596,AX747971,BC028231,BC035867,BC042984,BC065749,BC127858,BCR,C22orf25,C22orf29,C22orf39,CDC45L,CLDN5,CLTCL1,COMT,CR597525,CR623368,CR625276,CRKL,DGCR14,DGCR2,DGCR6,DGCR6L,DGCR8,DKFZp434K191,DKFZp434N035,DKFZp761P1121,DKFZp781E0833,DQ581778,DQ581790,DQ583001,Em:AC006547.7,GGT2,GNB1L,GP1BB,GSC2,HIRA,HP2XM,HTF9C,KIAA1645,KIAA1647,KIAA1653,KLHL22,…	22q11.21	2578171	Dup	pinto2010	22q11.21
chr22:17249508-18693261	ARVCF,AX747596,BC042984,C22orf25,C22orf29,C22orf39,CDC45L,CLDN5,CLTCL1,COMT,CR623368,CR625276,DGCR14,DGCR2,DGCR6,DGCR6L,DGCR8,DKFZp761P1121,DKFZp781E0833,DQ581778,DQ581790,Em:AC006547.7,GNB1L,GP1BB,GSC2,HIRA,HTF9C,KIAA1645,KIAA1647,KIAA1653,L77561,MRPL40,PRODH,RANBP1,RTN4R,SEPT5,SLC25A1,TBX1,TRMT2A,TRXR2A,TSSK2,TXNRD2,U84523,UFD1,UFD1L,ZDHHC8	22q11.21	1443754	Del	levy2011	22q11.21
chr22:17257787-19791274	AIFM3,AK094309,AK097739,AK128646,AK129567,ARVCF,AX747596,AX747971,BC028231,BC035867,BC042984,BC065749,BC127858,BCR,C22orf25,C22orf29,C22orf39,CDC45L,CLDN5,CLTCL1,COMT,CR597525,CR623368,CR625276,CRKL,DGCR14,DGCR2,DGCR6,DGCR6L,DGCR8,DKFZp434N035,DKFZp761P1121,DKFZp781E0833,DQ581778,DQ581790,DQ583001,Em:AC006547.7,GGT2,GNB1L,GP1BB,GSC2,HIRA,HP2XM,HTF9C,KIAA1645,KIAA1647,KIAA1653,KLHL22,L77561,LOC375…	22q11.21	2533488	Dup	itsara2010	22q11.21
chr22:17257787-19793730	AIFM3,AK094309,AK097739,AK128646,AK129567,ARVCF,AX747596,AX747971,BC028231,BC035867,BC042984,BC065749,BC127858,BCR,C22orf25,C22orf29,C22orf39,CDC45L,CLDN5,CLTCL1,COMT,CR597525,CR623368,CR625276,CRKL,DGCR14,DGCR2,DGCR6,DGCR6L,DGCR8,DKFZp434N035,DKFZp761P1121,DKFZp781E0833,DQ581778,DQ581790,DQ583001,Em:AC006547.7,GGT2,GNB1L,GP1BB,GSC2,HIRA,HP2XM,HTF9C,KIAA1645,KIAA1647,KIAA1653,KLHL22,L77561,LOC375…	22q11.21	2535944	Del	sanders2011	22q11.21
chr22:17270946-21552208	abParts,AIFM3,AK094309,AK094490,AK097739,AK128646,AK128837,AK129567,AK131325,AK308704,ARVCF,AX747596,AX747971,BC028231,BC035867,BC039313,BC040190,BC042984,BC053652,BC065749,BC112340,BC127858,BCR,BX641141,C22orf25,C22orf29,C22orf39,CCDC116,CDC45L,CLDN5,CLTCL1,COMT,CR597525,CR623368,CR625276,CRKL,DGCR14,DGCR2,DGCR6,DGCR6L,DGCR8,DKFZp434K191,DKFZp434N035,DKFZp761P1121,DKFZp781E0833,DQ570150,DQ571494…	22q11.21-q11.22	4281263	Dup	marshall2008	22q11.21-q11.22
chr22:19037910-19795854	AIFM3,AK097739,AK128646,BC028231,BC035867,BC065749,BC127858,BCR,CR597525,CRKL,DKFZp434N035,DQ583001,HP2XM,KLHL22,LZTR1,MED15,MGC16703,P2RX6,P2RX6P,PCQAP,PI4KA,SCARF2,SERPIND1,SLC7A4,SNAP29,THAP7,USP41,ZNF74	22q11.21	757945	Del	levy2011	22q11.21
chr22:21978009-23326630	ADORA2A,AK126511,AX747284,BC036909,BC045098,BC063045,BCR,BUP1,C22orf13,C22orf15,C22orf36,CABIN1,CHCHD10,CYTSA,DDT,DDTL,DERL3,DKFZp434P211,DKFZp566O011,DQ571461,DQ575315,DQ586720,DQ591091,DQ597394,Em:AP000351.3,EU036692,F[lambda]8,FKSG68,GGT1,GGT5,GSTT1,GSTT2,GSTT2B,GSTTP1,GSTTP2,hCG_2045104,IGLL1,Ini1,KIAA0330,LOC388882,LOC51233,MIF,MMP11,RGL4,Rgr,SLC2A11,SMARCB1,SNRPD3,SUSD2,UPB1,VPREB3,ZDHHC8P,…	22q11.23	1348622	Dup	itsara2010	22q11.23
chr22:38825382-39101009	ADSL,SGSM3,TNRC6B	22q13.1	275628	Del	levy2011	22q13.1
chr22:38826602-39095056	ADSL,TNRC6B	22q13.1	268455	Del	sanders2011	22q13.1
chr22:45202172-49522605	ADM2,AK093107,AK126430,AK128136,ALG12,ARSA,BC032894,BC033837,BC037788,BC037972,BC039485,BC048192,BC048428,BC050343,BRD1,C22orf34,C22orf41,CELSR1,CERK,CHKB,CPT1B,CRELD2,dJ402G11.5,DKFZp586E1619,DKFZp686G12235,DKFZp686M02159,DKFZp761B039,Em:U51561.2,Em:U62317.15,FAM116B,FAM19A5,GRAMD4,HDAC10,IL17REL,KIAA1669,KIAA1670,KLHDC7B,LMF2,LOC440836,MAPK11,MAPK12,MAPK8IP2,MIOX,MLC1,MOV10L1,NCAPH2,ODF3B,PANX2…	22q13.31-q13.33	4320434	Del	pinto2010	22q13.31-q13.33
chr22:46335545-49565822	ACR,ADM2,AK093107,AK126430,AK128136,ALG12,ARSA,BC032894,BC033837,BC037788,BC039485,BC048192,BC048428,BC050343,BRD1,C22orf34,C22orf41,CHKB,CPT1B,CRELD2,dJ402G11.5,DKFZp586E1619,DKFZp686G12235,DKFZp686M02159,DKFZp761B039,Em:U62317.15,FAM116B,FAM19A5,HDAC10,IL17REL,KIAA1669,KIAA1670,KLHDC7B,LMF2,LOC440836,MAPK11,MAPK12,MAPK8IP2,MGC70863,MIOX,MLC1,MOV10L1,NCAPH2,ODF3B,PANX2,PIM3,pim-3,PLXNB2,RABL2B,S…	22q13.31-q13.33	3230278	Del	marshall2008	22q13.31-q13.33
chr22:49299969-49576671	ACR,ARSA,BC048192,BC050343,C22orf41,CHKB,CPT1B,DKFZp686G12235,Em:U62317.15,KIAA1670,KLHDC7B,LOC440836,MAPK8IP2,MGC70863,NCAPH2,ODF3B,RABL2B,SCO2,SHANK3,TYMP	22q13.33	276703	Del	marshall2008	22q13.33
chrX:22860224-23214712	DDX53	Xp22.11	354489	Del	sanders2011	Xp22.11
chrX:34419-6009994	AK000470,AK097803,AK125149,AL079291,ARSD,ARSE,ARSF,ARSH,ASMT,ASMTL,BC003660,BC017239,BC019893,BC033659,CD99,CR600952,CRLF2,CSF2RA,DHRSX,DQ576041,GTPBP6,GYG2,IL3RA,il-xr,LOC389906,MXRA5,NLGN4X,P2RY8,PLCXD1,PP1164,PPP2R3B,PRKX,SFRS17A,SHOX,SLC25A6,XG,ZBED1	Xp22.33-p22.31	5975576	Del	sebat2007	Xp22.33-p22.31
chrX:48202290-52850670	AK001937,AK096379,AKAP4,AX748273,AY672104,BC067236,BC094793,BC137157,BMP15,CACNA1F,CCDC120,CCDC22,CCNB3,CLCN5,DGKK,DKFZp761J1810,EBP,ERAS,FOXP3,FTSJ1,GAGE1,GAGE10,GAGE12B,GAGE12C,GAGE12F,GAGE12H,GAGE12I,GAGE12J,GAGE13,GAGE2A,GAGE2B,GAGE2C,GAGE2D,GAGE2E,GAGE4,GAGE7,GAGE8,GATA1,GLOD5,GPKOW,GRIPAP1,GSPT2,HDAC6,JM1,JM26,JM3,JM4,JM5,KCND1,KIAA0901,LOC158572,LOC340602,LOC347376,MAGED1,MAGED4,MAGED4B,MA…	Xp11.23-p11.22	4648381	Dup	marshall2008	Xp11.23-p11.22
chrX:80355272-80415098	SH3BGRL	Xq21.1	59827	Del	sebat2007	Xq21.1
