# Supplementary material for: Both Rare and De Novo Copy Number Variants Are Prevalent in Agenesis of the Corpus Callosum but Not in Cerebellar Hypoplasia or Polymicrogyria
Source: PLoS Genet. 2013 Oct 3;9(10):e1003823. doi: 10.1371/journal.pgen.1003823 (PMC3789824; doi:10.1371/journal.pgen.1003823)
Supplement: Table S7 — Clinical features of all 255 ACC patients with good array quality control scores that were used in this study. (XLS) [file pgen.1003823.s015.xls]

## Sheet: Sheet1
Table S7. Clinical features of all 255 ACC patients with good array quality control scores that were used in this study.
Patient ID	Diagnosis	Developmental delay	Austism spectrum (ASD)	Intellectual disability (ID)	Seizures	Does ACC patient have a de novo or an inherited CNV that overlaps with a de novo CNV in ASD?
1021-0**	ACC	No	No	No	No	-
1042-0**	ACC	No	No	No	No	-
1050-0**	ACC	No	No	No	No	-
1194-0**	ACC	No	No	No	No	-
1212-0**	ACC	No	No	No	No	-
1240-0**	ACC	No	No	No	No	-
1257-0**	ACC	No	No	No	No	-
1290-0**	ACC	No	No	No	No	-
1324-0**	ACC	No	No	No	No	-
1419-0**	ACC-CBLH	No	No	No	No	-
1421-0**	ACC	No	No	No	No	-
1426-0**	ACC-CBLH	No	No	No	No	-
1427-0**	ACC	No	No	No	No	-
1432-0**	ACC	No	No	No	No	-
1476-0**	ACC	No	No	No	No	-
1605-0**	ACC	No	No	No	No	-
1001-0*	ACC-CBLH	Yes	Yes	Yes	Yes	-
1002-0*	ACC-CBLH	Yes	Yes	Yes	Yes	-
1006-0*	ACC	Yes	No	Yes	No	De novo
1007-0*	ACC	Yes	No	No	No	-
1011-0*	ACC	Yes	No	No	No	-
1015-0*	ACC	Yes	No	No	No	-
1016-0*	ACC-CBLH	Yes	No	No	No	-
1018-0*	ACC	Yes	No	Yes	No	-
1019-0*	ACC	Yes	No	No	Yes	-
1020-0*	ACC-CBLH	Yes	No	Yes	No	De novo
1022-0*	ACC-CBLH	Yes	No	No	Yes	-
1028-0*	ACC	Yes	Yes	Yes	No	-
1029-0*	ACC-CBLH	Yes	No	No	No	-
1035-0*	ACC	No	No	Yes	Yes	-
1036-0*	ACC-PMG	Yes	No	Yes	Yes	-
1044-0*	ACC	Yes	Yes	No	No	-
1047-0*	ACC	Yes	Yes	No	No	-
1049-0*	ACC-CBLH-PMG	Yes	No	Yes	Yes	-
1051-0*	ACC	Yes	Yes	Yes	No	-
1052-0*	ACC	Yes	Yes	No	No	-
1059-0*	ACC	Yes	No	Yes	No	-
1060-0*	ACC	Yes	Yes	Yes	Yes	-
1062-0*	ACC-PMG	Yes	No	No	No	-
1077-0*	ACC	Yes	No	No	Yes	-
1083-0*	ACC	Yes	No	No	No	-
1090-0 *	ACC-PMG	Yes	Yes	Yes	No	-
1118-0*	ACC	Yes	No	Yes	Yes	-
1127-0*	ACC	Yes	No	No	No	-
1129-0*	ACC	Yes	No	Yes	No	-
1149-0*	ACC	Yes	No	Yes	Yes	-
1172-0*	ACC	Yes	No	Yes	No	-
1183-0*	ACC-CBLH	Yes	No	Yes	Yes	-
1185-0*	ACC-CBLH	Yes	No	No	Yes	-
1187-0*	ACC	Yes	No	Yes	Yes	De novo
1192-0*	ACC	Yes	No	Yes	No	-
1197-0*	ACC	Yes	No	Yes	Yes	-
1198-0*	ACC-CBLH	Yes	Yes	No	No	-
1199-0*	ACC	Yes	No	Yes	Yes	-
1208-0*	ACC	Yes	No	No	No	-
1213-0*	ACC-CBLH	Yes	No	Yes	No	-
1214-0*	ACC	Yes	No	Yes	No	-
1235-0*	ACC-CBLH	No	Yes	No	No	-
1237-0*	ACC	Yes	No	Yes	No	-
1246-0*	ACC	Yes	Yes	No	Yes	-
1250-0*	ACC	Yes	No	No	No	-
1303-0*	ACC-PMG	Yes	No	Yes	No	-
1307-0*	ACC	Yes	No	Yes	No	-
1308-0*	ACC	Yes	Yes	Yes	No	-
1310-0*	ACC	Yes	No	Yes	No	Inherited (paternal)
1311-0*	ACC	Yes	No	Yes	Yes	-
1327-0*	ACC	Yes	Yes	Yes	Yes	-
1328-0*	ACC	Yes	Yes	Yes	No	-
1329-0*	ACC	Yes	Yes	Yes	No	-
1333-0*	ACC	Yes	No	No	No	-
1346-0*	ACC	Yes	No	Yes	No	-
1355-0*	ACC	Yes	No	Yes	Yes	-
1356-0*	ACC	Yes	No	Yes	Yes	De novo
1364-0*	ACC	Yes	No	Yes	Yes	-
1373-0*	ACC	Yes	No	Yes	No	-
1376-0*	ACC	Yes	No	No	No	-
1385-0*	ACC	Yes	No	Yes	Yes	-
1386-0*	ACC	No	Yes	No	No	-
1390-0*	ACC	Yes	No	Yes	No	-
1392-0*	ACC	Yes	Yes	Yes	No	-
1400-0*	ACC	Yes	Yes	No	Yes	-
1407-0 *	ACC	Yes	No	No	No	-
1438-0*	ACC	Yes	No	No	No	-
1469-0*	ACC-CBLH	Yes	No	No	No	-
1474-0*	ACC	Yes	No	No	No	-
1477-0*	ACC	Yes	No	No	No	-
1481-0*	ACC	Yes	Yes	Yes	No	-
1484-0*	ACC	Yes	No	No	No	-
1487-0*	ACC	Yes	No	No	Yes	-
1512-0*	ACC	Yes	No	No	No	-
1525-0*	ACC	Yes	Yes	No	Yes	-
1529-0*	ACC-CBLH	Yes	No	Yes	No	-
1530-0*	ACC	Yes	No	No	No	-
1545-0*	ACC	Yes	No	No	No	-
1571-0*	ACC-PMG	Yes	No	Yes	Yes	-
1585-0*	ACC	Yes	No	No	No	-
1588-0*	ACC-CBLH-PMG	Yes	Yes	Yes	Yes	-
1598-0*	ACC	Yes	Yes	No	No	-
1610-0*	ACC	Yes	No	Yes	No	De novo
LP89-038*	ACC-PMG	Yes	No	Yes	Yes	-
LP97-141a1*	ACC-PMG	Yes	No	Yes	Yes	Inherited (paternal)
DP95-030_LP	ACC-CBLH	Yes	N/A	Yes	Yes onset: 2days	-
LR01-191	ACC-CBLH-PMG	Yes	N/A	Yes	Yes onset: 6wks	-
LR02-406	ACC-CBLH-PMG	Yes	N/A	Yes	Yes onset: 3mos	-
LR04-020	ACC-CBLH	No	N/A	No	Yes onset: 20yrs	-
LR05-365	ACC-CBLH-PMG	Yes	NA	Yes	Yes onset:28months	-
1058-0	ACC	Yes	Yes	Yes	Unknown	-
1074-0	ACC-CBLH-PMG	Yes	No	Yes	Unknown	-
LR09-108	ACC-CBLH	Yes	possible Yes	NA	No	-
1024-0	ACC-CBLH	Yes	No	Unknown	Yes	-
1033-0	ACC	Yes	No	Unknown	No	-
1048-0	ACC-CBLH-PMG	Yes	No	Unknown	Yes	-
1055-0	ACC	Yes	No	Unknown	Yes	-
1068-0	ACC	Yes	No	Unknown	Yes	-
1089-0	ACC	Yes	No	Unknown	Yes	-
1110-0	ACC	Yes	Yes	Unknown	No	-
1130-0	ACC	Yes	No	Unknown	No	De novo
1169-0	ACC-CBLH	Yes	No	Unknown	Yes	-
1170-0	ACC-CBLH-PMG	Yes	No	Unknown	Yes	-
1175-4	ACC-PMG	Yes	No	Unknown	No	-
1200-0	ACC	Yes	No	Unknown	No	-
1207-0	ACC	Yes	No	Unknown	No	-
1218-0	ACC-CBLH	Yes	No	Unknown	No	-
1229-0	ACC	Yes	Yes	Unknown	No	-
1230-0	ACC-CBLH	Yes	Yes	Unknown	Yes	-
1289-0	ACC	Yes	Yes	Unknown	No	-
1296-0	ACC	Yes	No	Unknown	No	-
1300-0	ACC	Yes	No	Unknown	No	-
1304-0	ACC	Yes	Yes	Unknown	Yes	-
1313-0	ACC	No	Yes	Unknown	No	-
1314-0	ACC	Yes	No	Unknown	No	-
1315-0	ACC-CBLH	Yes	No	Unknown	Yes	-
1318-0	ACC-CBLH	Yes	No	Unknown	No	-
1320-0	ACC	Yes	No	Unknown	No	-
1320-4A1_2	ACC	No	Yes	Unknown	No	-
1320-4A4_2	ACC	Yes	Yes	Unknown	No	-
1330-0	ACC	Yes	Yes	Unknown	Yes	-
1335-0	ACC	Yes	Yes	Unknown	Yes	-
1338-0	ACC	Yes	No	Unknown	Yes	-
1339-0	ACC-PMG	Yes	No	Unknown	No	-
1343-0	ACC-PMG	Yes	No	Unknown	No	-
1350-0	ACC	No	No	Unknown	Yes	-
1351-0	ACC	Yes	No	Unknown	No	De novo
1367-0	ACC	No	Yes	Unknown	No	-
1406-0	ACC-CBLH-PMG	Yes	Yes	Unknown	Yes	-
1428-0	ACC-CBLH-PMG	Yes	No	Unknown	Yes	-
1450-0	ACC-CBLH	Yes	No	Unknown	No	-
1470-0	ACC-CBLH	Yes	No	Unknown	No	-
1473-0	ACC	Yes	No	Unknown	No	-
1483-0	ACC-CBLH	Yes	No	Unknown	Yes	-
1486-0	ACC	Yes	No	Unknown	No	-
1503-0	ACC	Yes	No	Unknown	No	-
1506-0	ACC-CBLH	Yes	No	Unknown	No	-
1536-0	ACC	Yes	No	Unknown	No	-
1551-0	ACC	Yes	Yes	Unknown	Yes	-
1562-0	ACC	No	No	Unknown	No	-
1567-0	ACC	Yes	No	Unknown	Yes	-
1572-0	ACC	Yes	Yes	Unknown	Yes	-
1579-0	ACC	Yes	Yes	Unknown	No	-
1584-0	ACC	Yes	Yes	Unknown	No	-
1586-0	ACC-CBLH	Yes	No	Unknown	Yes	De novo
1593-0	ACC-PMG	Yes	Yes	Unknown	No	-
1599-0	ACC-CBLH	Yes	No	Unknown	No	-
1645-0	ACC-CBLH	Yes	No	Unknown	No	-
1674-0	ACC	Yes	No	Unknown	No	-
1041-0	ACC-CBLH	Yes	Unknown	Yes	Yes	De novo
1061-0	ACC	No	Unknown	Yes	No	-
1070-0	ACC	Yes	Unknown	Yes	Yes	-
1071-0	ACC-CBLH	No	Unknown	Yes	Yes	-
LR03-453	ACC-CBLH	Yes	N/A	Yes	Yes	-
1054-0	ACC	Unknown	No	No	Yes	-
1202-0	ACC	Unknown	No	No	No	-
1258-0	ACC	Unknown	No	No	No	-
1258-2	ACC	Unknown	No	No	No	-
1516-2A	ACC	Unknown	No	No	No	-
LR01-194	ACC-CBLH	Yes	N/A	N/A	Yes onset: 3mos	-
LR03-181	ACC	Yes	Autistic features	N/A	Yes: onset 4yrs	-
LR04-138	ACC-CBLH	Yes	N/A	Possibly	Yes onset: 3mos	-
LR05-069	ACC-CBLH	Yes	NA	NA	Yes onset:6months	-
LR05-350a1	ACC	No	NA	NA	Yes onset:16months	-
LR08-147	ACC-CBLH-PMG	Yes	NA	NA	Yes onset:19months	-
LR08-195	ACC-CBLH	Yes	NA	NA	Yes onset:28months	-
LR08-299	ACC-ISS	Yes	NA	NA	Yes onset:3months	-
1616-0	ACC-CBLH-PMG	Yes	No	Unknown	Unknown	Inherited (paternal)
LR03-039	ACC-CBLH	Yes	Yes	N/A	N/A	-
1577-0	ACC	Yes	Unknown	Yes	Unknown	-
LR08-065	ACC-CBLH	Yes	NA	Yes	NA	-
LR08-335a3r1	ACC	Yes	NA	Yes	NA	-
1228-0	ACC	Unknown	No	Yes	Unknown	De novo
1023-0	ACC-CBLH	Yes	Unknown	Unknown	No	-
1067-0	ACC-CBLH	Yes	Unknown	Unknown	Yes	-
1124-0	ACC-CBLH	Yes	Unknown	Unknown	Yes	Inherited (maternal)
1152-0	ACC	Yes	Unknown	Unknown	Yes	-
1223-0	ACC-CBLH	Yes	Unknown	Unknown	No	-
1226-0	ACC	No	Unknown	Unknown	No	-
1270-0	ACC-CBLH	Yes	Unknown	Unknown	Yes	-
1316-0	ACC-CBLH	Yes	Unknown	Unknown	No	-
1342-0	ACC	Yes	Unknown	Unknown	No	-
1412-0	ACC-CBLH-PMG	Yes	Unknown	Unknown	Yes	De novo
1413-0	ACC	Yes	Unknown	Unknown	Yes	-
1457-0	ACC	Yes	Unknown	Unknown	Yes	-
1544-0	ACC	Yes	Unknown	Unknown	No	-
1548-0	ACC	Yes	Unknown	Unknown	No	-
1590-0	ACC	Yes	Unknown	Unknown	No	-
1600-0	ACC-CBLH	Yes	Unknown	Unknown	No	-
LP99-206	ACC-CBLH	Yes	N/A	N/A	No	-
LR00-086	ACC-CBLH-PMG	Yes	N/A	N/A	Yes	Inherited (maternal)
LR01-079	ACC-CBLH	Yes	N/A	N/A	Yes	-
LR01-188	ACC-PMG	Yes	N/A	N/A	No	-
LR02-046	ACC	Yes	N/A	N/A	No	-
LR02-049	ACC	Yes	Possibly	N/A	Yes	De novo
LR02-297a2	ACC-CBLH	Yes	N/A	N/A	No	-
LR09-064a1	ACC	Yes	NA	NA	No	-
LR09-064a2	ACC	No	NA	NA	No	-
LR09-128	ACC	Yes	NA	NA	Yes	-
LR09-129a1	ACC-CBLH	Yes	NA	NA	Yes	-
LR02-422	ACC-CBLH-PMG	Yes	Possibly	N/A	Yes onset: within 1st year	-
LR01-226a2	ACC-CBLH	N/A	N/A	N/A	Yes onset: 1day	-
LR06-157	ACC-CBLH	NA	NA	NA	Yes onset:6months	-
1056-0	ACC	Yes	Unknown	Unknown	Unknown	-
1189-0	ACC	Yes	Unknown	Unknown	Unknown	-
1574-0	ACC-CBLH	Yes	Unknown	Unknown	Unknown	-
LR01-282	ACC-PMG	Yes	N/A	N/A	N/A	-
LR02-109	ACC	Yes	Possibly	Possibly mild	N/A	-
LR02-178	ACC-CBLH-PMG	Yes	N/A	N/A	N/A	-
LR04-038	ACC	Yes	N/A	N/A	N/A	-
LR04-290	ACC-CBLH	Yes	N/A	N/A	N/A	-
LR04-414	ACC-CBLH	Yes	NA	NA	NA	-
LR04-418	ACC	Yes	NA	NA	NA	-
LR05-354	ACC-CBLH	Yes	NA	NA	NA	-
LR06-285	ACC-CBLH	Yes	NA	NA	NA	-
LR08-002	ACC-CBLH	Yes	NA	NA	NA	-
1004-0	ACC	Unknown	Unknown	Yes	Unknown	-
1201-0	ACC-CBLH	Unknown	Unknown	Unknown	Yes	-
1534-0	ACC	Unknown	Unknown	Unknown	Yes	-
1559-0	ACC-CBLH	Unknown	Unknown	Unknown	No	-
LR05-235	ACC-CBLH-PMG	NA	NA	NA	Yes	-
1221-0	ACC-PMG	Unknown	Unknown	Unknown	Unknown	-
1335-4	ACC	Unknown	Unknown	Unknown	Unknown	-
1428-3A	ACC	Unknown	Unknown	Unknown	Unknown	-
1546-0	ACC	Unknown	Unknown	Unknown	Unknown	-
1630-0	ACC	Unknown	Unknown	Unknown	Unknown	-
DP99-022a1	ACC-CBLH	N/A	N/A	N/A	N/A	-
LR01-381	ACC	N/A	N/A	N/A	N/A	-
LR02-171	ACC-PMG	N/A	N/A	N/A	N/A	-
LR02-324	ACC	N/A	N/A	N/A	N/A	-
LR03-156	ACC-CBLH	N/A	N/A	N/A	N/A	-
LR03-332	ACC-CBLH	N/A	N/A	N/A	N/A	-
LR04-005	ACC-CBLH-PMG	N/A	N/A	N/A	N/A	-
LR04-336	ACC-CBLH	NA	NA	NA	NA	-
LR05-197	ACC-CBLH	NA	NA	NA	NA	-
LR06-139	ACC-CBLH	NA	NA	NA	NA	-
LR07-118	ACC-PMG	NA	NA	NA	NA	-
LR07-125	ACC	NA	NA	NA	NA	-
LR08-019	ACC-CBLH-PMG	NA	NA	NA	NA	-
