# Supplementary material for: Both Rare and De Novo Copy Number Variants Are Prevalent in Agenesis of the Corpus Callosum but Not in Cerebellar Hypoplasia or Polymicrogyria
Source: PLoS Genet. 2013 Oct 3;9(10):e1003823. doi: 10.1371/journal.pgen.1003823 (PMC3789824; doi:10.1371/journal.pgen.1003823)
Supplement: Table S8 — Genes found only in de novo but not in inherited patient CNVs or in any control CNVs of the same copy state. (XLS) [file pgen.1003823.s016.xls]

## Sheet: DELETED GENES
Table S8. Genes found only in de novo but not in inherited patient CNVs or in any control CNVs of the same copy state.
GENES FOUND ONLY IN DE NOVO DELETIONS
Gene	Cytoband	Gene found in de novo CNV observed in ASD1	ASD candidate2	MGI nervous system phenotype3	# Patients deleted	ACC	ACC-PLUS	ACC-ONLY	CBLH-ONLY
AB209185	8q21.2	-	-	-	1	y	-	y	-		1See main text for references.
ABCB10	1q42.13	-	-	-	1	y	y	-	-
ABCG2	4q22.1	-	-	-	1	y	y	-	-		2The ASD single gene candidates were obtained from two sources: Supplemental Table 8 of the study by Pinto D, et al 2010 (“ASD candidates” as well as “ASD implicated”) and the 245 human gene candidates from the Simons Foundation Autism Research Initiative website as of July 2011 (http://gene.sfari.org). From these 245 genes, 11 (APC, AR, CENTG2, FOXP2, HOXA1, MED12, NLGN4Y, OPRM1, TDO2, TPH2, WNT…
ACBD3	1q42.12	-	-	-	1	y	y	-	-
ACTA1	1q42.13	-	-	-	1	y	y	-	-		3Genes causing a nervous system phenotype in mouse when mutated (phenotype code MP:0003631) were obtained from Mouse Genome Informatics database of The Jackson Laboratory at http://www.informatics.jax.org/.
AF086381	1p31.3	-	-	-	1	y	y	-	-
AF088011	4q21.21	-	-	-	1	y	y	-	-
AF319524	15q11.2	y	-	-	1	y	-	y	-
AF355799	8p23.1	-	-	-	5	y	y	y	-
AF400490	15q11.2	y	-	-	1	y	-	y	-
AF400491	15q11.2	y	-	-	1	y	-	y	-
AF400492	15q11.2	y	-	-	1	y	-	y	-
AF400493	15q11.2	y	-	-	1	y	-	y	-
AF400497	15q11.2	y	-	-	1	y	-	y	-
AF400498	15q11.2	y	-	-	1	y	-	y	-
AF400499	15q11.2	y	-	-	1	y	-	y	-
AF400500	15q11.2	y	-	-	1	y	-	y	-
AF400501	15q11.2	y	-	-	1	y	-	y	-
AFF1	4q21.3-q22.1	-	-	y	1	y	y	-	-
AGPAT5	8p23.1	-	-	-	5	y	y	y	-
AGPAT9	4q21.23	-	-	-	1	y	y	-	-
AIDA	1q41	-	-	-	1	y	y	-	-
AK022825	1q44	-	-	-	1	y	-	y	-
AK025140	1q41	-	-	-	1	y	y	-	-
AK026365	1q44	-	-	-	1	y	-	y	-
AK026379	4q22.1	-	-	-	1	y	y	-	-
AK027257	4q13.3	-	-	-	1	y	y	-	-
AK055856	1q42.12	-	-	-	1	y	y	-	-
AK057213	4q21.21	-	-	-	1	y	y	-	-
AK093412	8p23.3	-	-	-	5	y	y	y	-
AK094144	4q21.21	-	-	-	1	y	y	-	-
AK094916	1q41	-	-	-	1	y	y	-	-
AK095285	4q21.23	-	-	-	1	y	y	-	-
AK096081	1p31.3	-	-	-	1	y	y	-	-
AK096291	1p31.3	-	-	-	1	y	y	-	-
AK123450	1p31.3	-	-	-	1	y	y	-	-
AK123890	4q22.1	-	-	-	1	y	y	-	-
AK123913	4q21.21	-	-	-	1	y	y	-	-
AK124028	1p31.3	-	-	-	1	y	y	-	-
AK124056	1q42.12	-	-	-	1	y	y	-	-
AK124062	4q21.21	-	-	-	1	y	y	-	-
AK124673	15q12	y	-	-	1	y	-	y	-
AK124970	1q42.11	-	-	-	1	y	y	-	-
AK128400	8p23.3	-	-	-	5	y	y	y	-
AK128734	1p31.3	-	-	-	1	y	y	-	-
AK128880	8p23.2	-	-	-	5	y	y	y	-
AK130099	4q21.21	-	-	-	1	y	y	-	-
AK307331	8p23.1	-	-	-	1	y	-	y	-
AK310457	4q21.1	-	-	-	1	y	y	-	-
AK311578	4q21.1	-	-	-	1	y	y	-	-
AK3L1	1p31.3	-	-	-	1	y	y	-	-
AL137733	1q43	-	-	-	2	y	y	y	-
ALG6	1p31.3	-	-	-	1	y	y	-	-
ANGPT2	8p23.1	-	-	-	5	y	y	y	-
ANGPTL3	1p31.3	-	-	-	1	y	y	-	-
ANKRD13C	1p31.1	-	-	-	1	y	y	-	-
ANKRD56	4q21.1	-	-	-	1	y	y	-	-
ANTXR2	4q21.21	-	-	-	1	y	y	-	-
ANXA3	4q21.21	-	-	-	1	y	y	-	-
ARD1B	4q21.21	-	-	-	1	y	y	-	-
AREG	4q13.3	-	-	-	1	y	y	-	-
ARF1	1q42.13	-	-	-	1	y	y	-	-
ARHGAP15	2q22.2	-	-	-	1	y	-	y	-
ARHGAP24	4q21.23	-	-	-	1	y	y	-	-
ARHGEF10	8p23.3	-	-	-	5	y	y	y	-
ARNIP	4q21.1	-	-	-	1	y	y	-	-
ART3	4q21.1	-	-	-	1	y	y	-	-
ATG4C	1p31.3	-	-	-	1	y	y	-	-
ATOH1	4q22.2	-	-	y	1	y	y	-	-
ATP10A	15q12	y	y	-	1	y	-	y	-
ATP10C	15q12	y	-	-	1	y	-	y	-
ATP6V0D2	8q21.2-q21.3	-	-	-	1	y	-	y	-
AX747136	17q21.31	-	-	-	1	y	-	y	-
AX747189	15q12	y	-	-	1	y	-	y	-
AX747652	1q42.13	-	-	-	1	y	y	-	-
AX748369	1q42.13	-	-	-	1	y	y	-	-
AY316302	4q21.22	-	-	-	1	y	y	-	-
AY362862	15q11.2	y	-	-	1	y	-	y	-
AY362864	15q11.2	y	-	-	1	y	-	y	-
AY362865	15q11.2	y	-	-	1	y	-	y	-
B3GALT2	1q31.2	-	-	-	1	y	y	-	-
BC005018	4q21.23	-	-	-	1	y	y	-	-
BC016361	4q13.3	-	-	-	1	y	y	-	-
BC018035	17q21.31	-	-	-	1	y	-	y	-
BC019085	1q44	-	-	-	2	y	y	y	-
BC020917	1p31.2	-	-	-	1	y	y	-	-
BC027846	4q22.1	-	-	-	1	y	y	-	-
BC029464	4q21.23	-	-	-	1	y	y	-	-
BC030294	8p23.1	-	-	-	1	y	-	y	-
BC032899	1q42.12	-	-	-	1	y	y	-	-
BC035370	1p31.3	-	-	-	1	y	y	-	-
BC036848	4q21.21	-	-	-	1	y	y	-	-
BC037297	8p23.3	-	-	-	5	y	y	y	-
BC038731	8q21.3	-	-	-	1	y	-	y	-
BC038746	4q21.3	-	-	-	1	y	y	-	-
BC038777	15q12	y	-	-	1	y	-	y	-
BC038783	8p23.3	y	-	-	5	y	y	y	-
BC040182	4q21.21	-	-	-	1	y	y	-	-
BC040309	1p31.3	-	-	-	1	y	y	-	-
BC040861	2q22.3	-	-	-	1	y	-	y	-
BC040909	1p31.3	-	-	-	1	y	y	-	-
BC041441	1p31.1	-	-	-	1	y	y	-	-
BC043549	2q22.3	-	-	-	1	y	-	y	-
BC044609	5q23.1	-	-	-	1	-	-	-	y
BC045192	5q23.1	-	-	-	1	-	-	-	y
BC045603	1q42.12	-	-	-	1	y	y	-	-
BC054887	1p31.1	-	-	-	1	y	y	-	-
BC061893	1q42.13	-	-	-	1	y	y	-	-
BC064529	1q43	-	-	-	1	y	-	y	-
BC069230	17q21.31	-	-	-	1	y	-	y	-
BC070115	1p31.1	-	-	-	1	y	y	-	-
BMP2K	4q21.21	-	-	-	1	y	y	-	-
BMP3	4q21.21	-	-	-	1	y	y	-	-
BMPR1B	4q22.3	-	-	y	1	y	y	-	-
BTC	4q13.3	-	-	-	1	y	y	-	-
C15	4q21.22	-	-	-	1	y	y	-	-
C15orf2	15q11.2	y	-	-	1	y	-	y	-
C15orf49	15q11.2	y	-	-	1	y	-	y	-
C1orf141	1p31.3	-	-	-	1	y	y	-	-
C1orf142	1q42.13	-	-	-	1	y	y	-	-
C1orf145	1q42.13	-	-	-	1	y	y	-	-
C1orf173	1p31.1	-	-	-	1	y	y	-	-
C1orf35	1q42.13	-	-	-	1	y	y	-	-
C1orf55	1q42.12	-	-	-	1	y	y	-	-
C1orf58	1q41	-	-	-	1	y	y	-	-
C1orf65	1q41	-	-	-	1	y	y	-	-
C1orf69	1q42.13	-	-	-	1	y	y	-	-
C1orf71	1q44	-	-	-	1	y	-	y	-
C1orf95	1q42.12	-	-	-	1	y	y	-	-
C1orf96	1q42.13	-	-	-	1	y	y	-	-
C4ORF12	4q21.23	-	-	-	1	y	y	-	-
C4orf22	4q21.21	-	-	-	1	y	y	-	-
C4orf26	4q21.1	-	-	-	1	y	y	-	-
C4orf36	4q21.3	-	-	-	1	y	y	-	-
C8orf59	8q21.2	-	-	-	1	y	-	y	-
CA1	8q21.2	-	-	-	1	y	-	y	-
CA13	8q21.2	-	-	-	1	y	-	y	-
CA2	8q21.2	-	-	-	1	y	-	y	-
CA3	8q21.2	-	-	-	1	y	-	y	-
CABC1	1q42.13	-	-	-	1	y	y	-	-
CACHD1	1p31.3	-	-	-	1	y	y	-	-
CAPN2	1q41	-	-	-	1	y	y	-	-
CAPN8	1q41	-	-	-	1	y	y	-	-
CCNG2	4q21.1	-	-	-	1	y	y	-	-
CCNI	4q21.1	-	-	-	1	y	y	-	-
CDC42BPA	1q42.13	-	-	-	1	y	y	-	-
CDC73	1q31.2	-	-	y	1	y	y	-	-
CDKL2	4q21.1	-	-	-	1	y	y	-	-
CDS1	4q21.23	-	-	-	1	y	y	-	-
CEP170	1q43	-	-	-	2	y	y	y	-
CHML	1q43	-	-	-	1	y	-	y	-
CHRM3	1q43	-	-	y	1	y	-	y	-
CLN8	8p23.3	-	-	y	5	y	y	y	-
CNBD1	8q21.3	-	-	-	1	y	-	y	-
CNGB3	8q21.3	-	-	y	1	y	-	y	-
CNIH3	1q42.12	-	-	-	1	y	y	-	-
CNIH4	1q42.11	-	-	-	1	y	y	-	-
CNOT6L	4q21.1	-	-	-	1	y	y	-	-
COPS4	4q21.22	-	-	-	1	y	y	-	-
COQ2	4q21.23	-	-	-	1	y	y	-	-
CPNE3	8q21.3	-	-	-	1	y	-	y	-
CR594506	1p31.3	-	-	-	1	y	y	-	-
CR599065	8p23.1	-	-	-	5	y	y	y	-
CR605611	4q22.1	-	-	-	1	y	y	-	-
CR607163	6q27	-	-	-	1	y	-	y	-
CR607080	4q21.3	-	-	-	1	y	y	-	-
CR607999	1q31.2	-	-	-	1	y	y	-	-
CR613732	4q21.3	-	-	-	1	y	y	-	-
CR623475	8p23.1	-	-	-	5	y	y	y	-
CR625980	1q42.11-q42.12	-	-	-	1	y	y	-	-
CR627203	1p31.1	-	-	-	1	y	y	-	-
CR627383	4q21.1	-	-	-	1	y	y	-	-
CR936804	1q42.12	-	-	-	1	y	y	-	-
CRHR1	17q21.31	-	-	y	1	y	-	y	-
CRYZ	1p31.1	-	-	-	1	y	y	-	-
CS266569	1p31.3	-	-	-	1	y	y	-	-
CTH	1p31.1	-	-	-	1	y	y	-	-
CXCL1	4q13.3	-	-	-	1	y	y	-	-
CXCL10	4q21.1	-	-	y	1	y	y	-	-
CXCL11	4q21.1	-	-	-	1	y	y	-	-
CXCL13	4q21.1	-	-	-	1	y	y	-	-
CXCL2	4q13.3	-	-	-	1	y	y	-	-
CXCL3	4q13.3	-	-	-	1	y	y	-	-
CXCL5	4q13.3	-	-	-	1	y	y	-	-
CXCL6	4q13.3	-	-	-	1	y	y	-	-
CXCL9	4q21.1	-	-	-	1	y	y	-	-
DD211622	1p31.3	-	-	-	1	y	y	-	-
DEFA3	8p23.1	-	-	-	5	y	y	y	-
DEFA4	8p23.1	-	-	-	5	y	y	y	-
DEFA5	8p23.1	-	-	-	5	y	y	y	-
DEFA6	8p23.1	-	-	-	5	y	y	y	-
DEFB1	8p23.1	-	-	-	5	y	y	y	-
DEGS1	1q42.11	-	-	-	1	y	y	-	-
DEPDC1	1p31.2	-	-	-	1	y	y	-	-
DEPDC1-V1	1p31.2	-	-	-	1	y	y	-	-
DIRAS3	1p31.3	-	-	-	1	y	y	-	-
DISP1	1q41	-	-	y	1	y	y	-	-
DKFZp313E1330	4q21.1	-	-	-	1	y	y	-	-
DKFZp434D2111	8q21.3	-	-	-	1	y	-	y	-
DKFZp434K0614	4q21.21	-	-	-	1	y	y	-	-
DKFZp434P0116	4q21.21	-	-	-	1	y	y	-	-
DKFZp451D234	4q21.1	-	-	-	1	y	y	-	-
DKFZp547P028	15q13.1	y	-	-	1	y	-	y	-
DKFZp564B0982	1q43	-	-	-	2	y	y	y	-
DKFZp564M2223	1q42.12	-	-	-	1	y	y	-	-
DKFZP564O0823	4q13.3	-	-	-	1	y	y	-	-
DKFZp586E1222	1q42.11	-	-	-	1	y	y	-	-
DKFZp666C185	1q41	-	-	-	1	y	y	-	-
DKFZp666D023	1q42.13	-	-	-	1	y	y	-	-
DKFZp667F2121	4q22.1	-	-	-	1	y	y	-	-
DKFZp667K1925	4q21.21	-	-	-	1	y	y	-	-
DKFZp686B2235	4q21.1	-	-	-	1	y	y	-	-
DKFZp686C16101	1p31.1	-	-	-	1	y	y	-	-
DKFZp686M12165	15q11.2	y	-	-	1	y	-	y	-
DLEU2L	1p31.3	-	-	-	1	y	y	-	-
DLGAP2	8p23.3	y	y	-	5	y	y	y	-
DLL1	6q27	-	-	y	1	y	-	y	-
DMP1	4q22.1	-	-	-	1	y	y	-	-
DMXL1	5q23.1	-	-	-	1	-	-	-	y
DNAH14	1q42.12	-	-	-	1	y	y	-	-
Dnahc14	1q42.12	-	-	-	1	y	y	-	-
DNAJC6	1p31.3	-	-	y	1	y	y	-	-
DOCK7	1p31.3	-	-	-	1	y	y	-	-
DQ573170	1q41	-	-	-	1	y	y	-	-
DQ574660	1q42.13	-	-	-	1	y	y	-	-
DQ575011	1q42.13	-	-	-	1	y	y	-	-
DQ575955	1q42.13	-	-	-	1	y	y	-	-
DQ575983	1q41	-	-	-	1	y	y	-	-
DQ576800	4q21.1	-	-	-	1	y	y	-	-
DQ584971	1q41	-	-	-	1	y	y	-	-
DQ590432	1q42.13	-	-	-	1	y	y	-	-
DQ593937	1p22.3	-	-	-	1	y	y	-	-
DQ597892	1q41	-	-	-	1	y	y	-	-
DQ599768	1q42.13	-	-	-	1	y	y	-	-
DQ599872	1q41	-	-	-	1	y	y	-	-
DQ600234	1q41	-	-	-	1	y	y	-	-
DSPP	4q22.1	-	-	-	1	y	y	-	-
DUSP5P	1q42.13	-	-	-	1	y	y	-	-
E2F5	8q21.2	-	-	y	1	y	-	y	-
EF565118	4q22.1	-	-	-	1	y	y	-	-
EFCAB7	1p31.3	-	-	-	1	y	y	-	-
ENAH	1q42.12	-	-	y	1	y	y	-	-
ENOPH1	4q21.22	-	-	-	1	y	y	-	-
EPGN	4q13.3	-	-	-	1	y	y	-	-
EPHX1	1q42.12	-	-	-	1	y	y	-	-
EREG	4q13.3	-	-	-	1	y	y	-	-
EXO1	1q43	-	-	-	1	y	-	y	-
FAM120B	6q27	-	-	-	1	y	-	y	-
FAM13AOS	4q22.1	-	-	-	1	y	y	-	-
FAM175A	4q21.23	-	-	-	1	y	y	-	-
FAM177B	1q41	-	-	-	1	y	y	-	-
FAM47D	4q21.1	-	-	-	1	y	y	-	-
FAM82B	8q21.3	-	-	-	1	y	-	y	-
FBXO28	1q42.11	-	-	-	1	y	y	-	-
FGF5	4q21.21	-	-	-	1	y	y	-	-
FGFR1OP	6q27	-	-	-	1	y	-	y	-
FH	1q43	-	-	-	1	y	-	y	-
FLJ00181	6q27	-	-	-	1	y	-	y	-
FLJ12993	4q21.22	-	-	-	1	y	y	-	-
FLJ25770	4q21.1	-	-	-	1	y	y	-	-
FMN2	1q43	y	-	-	1	y	-	y	-
FOXD3	1p31.3	-	-	y	1	y	y	-	-
FPGT	1p31.1	-	-	-	1	y	y	-	-
FRAS1	4q21.1-q21.21	-	-	-	1	y	y	-	-
FRMD1	6q27	-	-	-	1	y	-	y	-
G3BP2	4q21.1	-	-	-	1	y	y	-	-
GABRA5	15q12	y	y	y	1	y	-	y	-
GABRB3	15q12	y	y	y	1	y	-	y	-
GABRG3	15q12	y	-	-	1	y	-	y	-
GADD45A	1p31.3	-	-	y	1	y	y	-	-
GDEP	4q21.21	-	-	-	1	y	y	-	-
GJC2	1q42.13	-	-	y	1	y	y	-	-
GK2	4q21.21	-	-	-	1	y	y	-	-
GLRX2	1q31.2	-	-	-	1	y	y	-	-
GLURD2	4q22.2	-	-	-	1	y	y	-	-
GNG12	1p31.3	-	-	-	1	y	y	-	-
GPR177	1p31.3	-	-	-	1	y	y	-	-
GPR31	6q27	-	-	-	1	y	-	y	-
GPRIN3	4q22.1	-	-	-	1	y	y	-	-
GREM2	1q43	y	-	-	1	y	-	y	-
GRID2	4q22.1	-	-	y	1	y	y	-	-
GTDC1	8p12	-	-	-	1	y	-	y	-
GUK1	17p13.1	-	-	-	1	y	y	-	-
H3F3B	1q42.12	-	-	-	1	y	y	-	-
HBII-52-24	15q11.2	y	-	-	1	y	-	y	-
HBII-52-27	15q11.2	y	-	-	1	y	-	y	-
HBII-52-28	15q11.2	y	-	-	1	y	-	y	-
HBII-52-45	15q11.2	y	-	-	1	y	-	y	-
HBII-52-46	15q11.2	y	-	-	1	y	-	y	-
HBT8	15q11.2	y	-	-	1	y	-	y	-
HEL308	4q21.23	-	-	-	1	y	y	-	-
HERC2	15q13.1	y	-	-	1	y	-	y	-
HERC3	4q22.1	-	-	-	1	y	y	-	-
HERC5	4q22.1	-	-	-	1	y	y	-	-
HERC6	4q22.1	-	-	-	1	y	y	-	-
HGC6.1.1	6q27	-	-	-	1	y	-	y	-
HGC6.2	6q27	-	-	-	1	y	-	y	-
HGC6.3	6q27	-	-	-	1	y	-	y	-
HHIPL2	1q41	-	-	-	1	y	y	-	-
HHLA3	1p31.1	-	-	-	1	y	y	-	-
hINADL	1p31.3	-	-	-	1	y	y	-	-
HIST3H2A	1q42.13	-	-	-	1	y	y	-	-
HIST3H2BB	1q42.13	-	-	-	1	y	y	-	-
HIST3H3	1q42.13	-	-	-	1	y	y	-	-
HNRNPD	4q21.22	y	-	-	1	y	y	-	-
HNRPDL	4q21.22	-	-	-	1	y	y	-	-
HPSE	4q21.23	-	-	-	1	y	y	-	-
HSD17B11	4q22.1	-	-	-	1	y	y	-	-
HSD17B4	5q23.1	-	-	y	1	-	-	-	y
HSP90AB3P	4q22.1	-	-	-	1	y	y	-	-
IBSP	4q22.1	-	-	-	1	y	y	-	-
IL12RB2	1p31.3	-	-	-	1	y	y	-	-
IL23R	1p31.3	-	-	-	1	y	y	-	-
IL-23R	1p31.3	-	-	-	1	y	y	-	-
IL8	4q13.3	-	-	-	1	y	y	-	-
IMP5	17q21.31	-	-	-	1	y	-	y	-
INADL	1p31.3	-	-	-	1	y	y	-	-
INSL5	1p31.3	-	-	-	1	y	y	-	-
IPW	15q11.2	y	-	-	1	y	-	y	-
ITGB3BP	1p31.3	-	-	-	1	y	y	-	-
ITPKB	1q42.12	-	-	-	1	y	y	-	-
JAK1	1p31.3	-	-	-	1	y	y	-	-
JKTBP	4q21.22	-	-	-	1	y	y	-	-
JMJD4	1q42.13	-	-	-	1	y	y	-	-
KANK4	1p31.3	-	-	-	1	y	y	-	-
KBTBD11	8p23.3	-	-	-	5	y	y	y	-
KIAA0294	8p23.3	-	-	-	5	y	y	y	-
KIAA0483	1q42.11	-	-	-	1	y	y	-	-
KIAA0569	2q22.3	-	-	-	1	y	-	y	-
KIAA0905	4q21.22	-	-	-	1	y	y	-	-
KIAA0993	4q21.23	-	-	-	1	y	y	-	-
KIAA1122	4q22.2-q22.3	-	-	-	1	y	y	-	-
KIAA1267	17q21.31	-	-	-	1	y	-	y	-
KIAA1439	1p31.3	-	-	-	1	y	y	-	-
KIAA1500	4q21.21	-	-	-	1	y	y	-	-
KIAA1556	1q42.13	-	-	-	1	y	y	-	-
KIAA1639	1q42.13	-	-	-	1	y	y	-	-
KIAA1680	4q22.1	-	-	-	1	y	y	-	-
KIAA1764	8q21.2	-	-	-	1	y	-	y	-
KIAA1771	1p31.3	-	-	-	1	y	y	-	-
KIAA1838	6q27	-	-	-	1	y	-	y	-
KIAA2037	4q21.22	-	-	-	1	y	y	-	-
KIF25	6q27	-	-	-	1	y	-	y	-
KLHL8	4q22.1	-	-	-	1	y	y	-	-
KMO	1q43	-	-	-	1	y	-	y	-
L1TD1	1p31.3	-	-	-	1	y	y	-	-
LBR	1q42.12	-	-	y	1	y	y	-	-
LEFTY1	1q42.12	-	-	y	1	y	y	-	-
LEFTY2	1q42.12	-	-	y	1	y	y	-	-
LEPR	1p31.3	-	-	y	1	y	y	-	-
LEPROT	1p31.3	-	-	-	1	y	y	-	-
LIM	4q22.3	-	-	-	1	y	y	-	-
LIN54	4q21.22	-	-	-	1	y	y	-	-
LIN9	1q42.12	-	-	y	1	y	y	-	-
LOC154449	6q27	-	-	-	1	y	-	y	-
LOC441178	6q27	-	-	-	1	y	-	y	-
LOC728358	8p23.1	-	-	-	5	y	y	y	-
LPAAT-e	8p23.1	-	-	-	5	y	y	y	-
LRRC40	1p31.1	-	-	-	1	y	y	-	-
LRRC7	1p31.1	-	-	-	1	y	y	-	-
LRRCC1	8q21.2	-	-	-	1	y	-	y	-
LRRIQ3	1p31.1	-	-	-	1	y	y	-	-
MAGEL2	15q11.2	y	-	-	1	y	-	y	-
MAP1LC3C	1q43	-	-	-	1	y	-	y	-
MAPK10	4q21.3	-	-	y	1	y	y	-	-
MAPT	17q21.31	-	-	y	1	y	-	y	-
MASA	4q21.22	-	-	-	1	y	y	-	-
mat-Xa	2q22.2-q22.3	-	-	-	1	y	-	y	-
MCPH1	8p23.1	-	y	-	5	y	y	y	-
MEPE	4q22.1	-	-	-	1	y	y	-	-
MGC57346	17q21.31	-	-	-	1	y	-	y	-
MIA3	1q41	-	-	-	1	y	y	-	-
MIER1	1p31.3	-	-	-	1	y	y	-	-
MIP2	1q42.11	-	-	-	1	y	y	-	-
MIXL1	1q42.12	-	-	y	1	y	y	-	-
MKRN3	15q11.2	y	-	-	1	y	-	y	-
MLLT4	6q27	-	-	y	1	y	-	y	-
MMRN1	4q22.1	-	-	-	1	y	y	-	-
MPN2	1q42.13	-	-	-	1	y	y	-	-
MRPL1	4q21.1	-	-	-	1	y	y	-	-
MRPL55	1q42.13	-	-	-	1	y	y	-	-
MRPS18C	4q21.23	-	-	-	1	y	y	-	-
MYOM2	8p23.3	-	-	-	5	y	y	y	-
NAAA	4q21.1	-	-	-	1	y	y	-	-
NAP1L5	4q22.1	-	-	-	1	y	y	-	-
NDN	15q11.2	y	-	y	1	y	-	y	-
NEGR1	1p31.1	-	y	-	1	y	y	-	-
NFIA	1p31.3	-	-	y	1	y	y	-	-
NKX6-1	4q21.23	-	-	y	1	y	y	-	-
NRIF3	1p31.3	-	-	-	1	y	y	-	-
NUDT9	4q22.1	-	-	-	1	y	y	-	-
NUP133	1q42.13	-	-	y	1	y	y	-	-
NUP54	4q21.1	-	-	-	1	y	y	-	-
NVL	1q42.11	-	-	-	1	y	y	-	-
NY-CO-8	1q43	-	-	-	2	y	y	y	-
OBSCN	1q42.13	-	-	-	1	y	y	-	-
OCA2	15q12-q13.1	y	-	-	1	y	-	y	-
OPN3	1q43	-	-	-	1	y	-	y	-
PAQR3	4q21.21	-	-	-	1	y	y	-	-
PAR1	15q11.2	y	-	-	1	y	-	y	-
PARP1	1q42.12	-	-	y	1	y	y	-	-
PDE10A	6q27	-	-	-	1	y	-	y	-
PDE4B	1p31.3	-	-	-	1	y	y	-	-
PDLIM5	4q22.3	-	-	-	1	y	y	-	-
PF4	4q13.3	-	-	-	1	y	y	-	-
PF4V1	4q13.3	-	-	-	1	y	y	-	-
PGDS	4q22.3	-	-	-	1	y	y	-	-
PGM1	1p31.3	-	-	-	1	y	y	-	-
PHF10	6q27	-	-	-	1	y	-	y	-
PIGY	4q22.1	-	-	-	1	y	y	-	-
PIN1L	1p31.1	-	-	-	1	y	y	-	-
PKD2	4q22.1	-	-	-	1	y	y	-	-
PLAC8	4q21.22	-	-	-	1	y	y	-	-
PLD5	1q43	y	-	-	2	y	y	y	-
PPBP	4q13.3	-	-	-	1	y	y	-	-
PPBPL2	4q13.3	-	-	-	1	y	y	-	-
PPEF2	4q21.1	-	-	-	1	y	y	-	-
PPEF-2	4q21.1	-	-	-	1	y	y	-	-
PPM1K	4q22.1	-	-	-	1	y	y	-	-
PRDM8	4q21.21	-	-	-	1	y	y	-	-
PRKG2	4q21.21	-	-	-	1	y	y	-	-
PRR18	6q27	-	-	-	1	y	-	y	-
PSEN2	1q42.13	-	-	y	1	y	y	-	-
PSKH2	8q21.2	-	-	-	1	y	-	y	-
PSMB1	6q27	-	-	-	1	y	-	y	-
PTGER3	1p31.1	-	-	-	1	y	y	-	-
PTPN13	4q21.3	-	-	y	1	y	y	-	-
PYCR2	1q42.12	-	-	-	1	y	y	-	-
QKI	6q26	-	-	y	1	y	-	y	-
RAB4A	1q42.13	-	-	-	1	y	y	-	-
RALYL	8q21.2	-	-	-	1	y	-	y	-
RASGEF1B	4q21.21-q21.22	-	-	-	1	y	y	-	-
RASSF6	4q13.3	-	-	-	1	y	y	-	-
RAVER2	1p31.3	-	-	-	1	y	y	-	-
RCHY1	4q21.1	-	-	-	1	y	y	-	-
REXO1L1	8q21.2	-	-	-	1	y	-	y	-
RGS1	1q31.2	-	-	-	1	y	y	-	-
RGS13	1q31.2	-	-	-	1	y	y	-	-
RGS2	1q31.2	-	-	y	1	y	y	-	-
RGS7	1q43	-	y	-	1	y	-	y	-
RHOU	1q42.13	-	-	-	1	y	y	-	-
RNASE6PL	6q27	-	-	-	1	y	-	y	-
RNASET2	6q27	-	-	-	1	y	-	y	-
RNF187	1q42.13	-	-	-	1	y	y	-	-
ROR1	1p31.3	-	-	-	1	y	y	-	-
RP11-514O12.3	6q27	-	-	-	1	y	-	y	-
RPE65	1p31.3	-	-	y	1	y	y	-	-
RPL23A_20_869	8p23.3	-	-	-	1	y	-	y	-
RPS6KA2	6q27	-	y	-	1	y	-	y	-
RYR2	1q43	-	-	y	1	y	-	y	-
SCARB2	4q21.1	-	-	y	1	y	y	-	-
SCD5	4q21.22	-	-	-	1	y	y	-	-
SDAD1	4q21.1	-	-	-	1	y	y	-	-
SDCCAG8	1q43-q44	-	-	-	2	y	y	y	-
SEC31A	4q21.22	-	-	-	1	y	y	-	-
SEPT11	4q21.1	-	-	-	1	y	y	-	-
SERBP1	1p31.3	-	-	-	1	y	y	-	-
SFRS11	1p31.1	-	-	-	1	y	y	-	-
SFT2D1	6q27	-	-	-	1	y	-	y	-
SGIP1	1p31.3	-	-	-	1	y	y	-	-
SHROOM3	4q21.1	-	-	y	1	y	y	-	-
SLC10A6	4q21.3	-	-	-	1	y	y	-	-
SLC35D1	1p31.3	-	-	-	1	y	y	-	-
SLC7A13	8q21.3	-	-	-	1	y	-	y	-
SMARCAD1	4q22.2-q22.3	-	-	-	1	y	y	-	-
SMOC2	6q27	-	-	-	1	y	-	y	-
SNAP47	1q42.13	-	-	-	1	y	y	-	-
SNCA	4q22.1	-	-	y	1	y	y	-	-
SNORD107	15q11.2	y	-	-	1	y	-	y	-
SNORD108	15q11.2	y	-	-	1	y	-	y	-
SNORD109B	15q11.2	y	-	-	1	y	-	y	-
SNORD115-1	15q11.2	y	-	-	1	y	-	y	-
SNORD115-10	15q11.2	y	-	-	1	y	-	y	-
SNORD115-11	15q11.2	y	-	-	1	y	-	y	-
SNORD115-13	15q11.2	y	-	-	1	y	-	y	-
SNORD115-14	15q11.2	y	-	-	1	y	-	y	-
SNORD115-15	15q11.2	y	-	-	1	y	-	y	-
SNORD115-16	15q11.2	y	-	-	1	y	-	y	-
SNORD115-17	15q11.2	y	-	-	1	y	-	y	-
SNORD115-2	15q11.2	y	-	-	1	y	-	y	-
SNORD115-20	15q11.2	y	-	-	1	y	-	y	-
SNORD115-22	15q11.2	y	-	-	1	y	-	y	-
SNORD115-23	15q11.2	y	-	-	1	y	-	y	-
SNORD115-25	15q11.2	y	-	-	1	y	-	y	-
SNORD115-26	15q11.2	y	-	-	1	y	-	y	-
SNORD115-3	15q11.2	y	-	-	1	y	-	y	-
SNORD115-30	15q11.2	y	-	-	1	y	-	y	-
SNORD115-31	15q11.2	y	-	-	1	y	-	y	-
SNORD115-32	15q11.2	y	-	-	1	y	-	y	-
SNORD115-33	15q11.2	y	-	-	1	y	-	y	-
SNORD115-35	15q11.2	y	-	-	1	y	-	y	-
SNORD115-37	15q11.2	y	-	-	1	y	-	y	-
SNORD115-38	15q11.2	y	-	-	1	y	-	y	-
SNORD115-39	15q11.2	y	-	-	1	y	-	y	-
SNORD115-4	15q11.2	y	-	-	1	y	-	y	-
SNORD115-40	15q11.2	y	-	-	1	y	-	y	-
SNORD115-41	15q11.2	y	-	-	1	y	-	y	-
SNORD115-44	15q11.2	y	-	-	1	y	-	y	-
SNORD115-48	15q11.2	y	-	-	1	y	-	y	-
SNORD115-5	15q11.2	y	-	-	1	y	-	y	-
SNORD115-6	15q11.2	y	-	-	1	y	-	y	-
SNORD115-7	15q11.2	y	-	-	1	y	-	y	-
SNORD115-8	15q11.2	y	-	-	1	y	-	y	-
SNORD116-1	15q11.2	y	-	-	1	y	-	y	-
SNORD116-10	15q11.2	y	-	-	1	y	-	y	-
SNORD116-11	15q11.2	y	-	-	1	y	-	y	-
SNORD116-12	15q11.2	y	-	-	1	y	-	y	-
SNORD116-13	15q11.2	y	-	-	1	y	-	y	-
SNORD116-14	15q11.2	y	-	-	1	y	-	y	-
SNORD116-15	15q11.2	y	-	-	1	y	-	y	-
SNORD116-16	15q11.2	y	-	-	1	y	-	y	-
SNORD116-18	15q11.2	y	-	-	1	y	-	y	-
SNORD116-19	15q11.2	y	-	-	1	y	-	y	-
SNORD116-2	15q11.2	y	-	-	1	y	-	y	-
SNORD116-20	15q11.2	y	-	-	1	y	-	y	-
SNORD116-22	15q11.2	y	-	-	1	y	-	y	-
SNORD116-23	15q11.2	y	-	-	1	y	-	y	-
SNORD116-24	15q11.2	y	-	-	1	y	-	y	-
SNORD116-25	15q11.2	y	-	-	1	y	-	y	-
SNORD116-26	15q11.2	y	-	-	1	y	-	y	-
SNORD116-27	15q11.2	y	-	-	1	y	-	y	-
SNORD116-28	15q11.2	y	-	-	1	y	-	y	-
SNORD116-29	15q11.2	y	-	-	1	y	-	y	-
SNORD116-3	15q11.2	y	-	-	1	y	-	y	-
SNORD116-4	15q11.2	y	-	-	1	y	-	y	-
SNORD116-5	15q11.2	y	-	-	1	y	-	y	-
SNORD116-8	15q11.2	y	-	-	1	y	-	y	-
SNRPN	15q11.2	y	-	-	1	y	-	y	-
SNURF	15q11.2	y	-	-	1	y	-	y	-
SPARCL1	4q22.1	-	-	y	1	y	y	-	-
SPHAR	1q42.13	-	-	-	1	y	y	-	-
SPP1	4q22.1	-	-	y	1	y	y	-	-
SRP9	1q42.12	-	-	-	1	y	y	-	-
STBD1	4q21.1	-	-	-	1	y	y	-	-
STH	17q21.31	-	-	-	1	y	-	y	-
SUSD4	1q41	-	-	-	1	y	y	-	-
TAF1A	1q41	-	-	-	1	y	y	-	-
TAF5L	1q42.13	-	-	-	1	y	y	-	-
TCTE3	6q27	-	-	-	1	y	-	y	-
TCTEX1D1	1p31.3	-	-	-	1	y	y	-	-
THAP6	4q21.1	-	-	-	1	y	y	-	-
THAP9	4q21.22	-	-	-	1	y	y	-	-
THBS2	6q27	-	-	-	1	y	-	y	-
TIGD2	4q22.1	-	-	-	1	y	y	-	-
TLR5	1q41	-	-	-	1	y	y	-	-
TM2D1	1p31.3	-	-	-	1	y	y	-	-
TMEM63A	1q42.12	-	-	-	1	y	y	-	-
TMSL3	4q22.1	-	-	-	1	y	y	-	-
TNFAIP8	5q23.1	-	-	-	1	-	-	-	y
TNNI3K	1p31.1	-	-	-	1	y	y	-	-
TP53BP2	1q41-q42.11	-	-	y	1	y	y	-	-
TRIM11	1q42.13	-	-	-	1	y	y	-	-
TRIM17	1q42.13	-	-	-	1	y	y	-	-
TROVE2	1q31.2	-	-	-	1	y	y	-	-
TYW3	1p31.1	-	-	-	1	y	y	-	-
U12130	4q21.3	-	-	-	1	y	y	-	-
U80770	2q22.3	-	-	-	1	y	-	y	-
UBE2U	1p31.3	-	-	-	1	y	y	-	-
UBE3A	15q11.2	y	y	y	1	y	-	y	-
UCHL5	1q31.2	-	-	-	1	y	y	-	-
UNQ2754	8p23.1	-	-	-	5	y	y	y	-
UNQ3072	4q13.3	-	-	-	1	y	y	-	-
UNQ496	4q21.23	-	-	-	1	y	y	-	-
URB2	1q42.13	-	-	-	1	y	y	-	-
USO1	4q21.1	-	-	-	1	y	y	-	-
USP1	1p31.3	-	-	-	1	y	y	-	-
WDFY3	4q21.23	-	-	-	1	y	y	-	-
WDR26	1q42.11	-	-	-	1	y	y	-	-
WDR27	6q27	-	-	-	1	y	-	y	-
WDR64	1q43	-	-	-	1	y	-	y	-
WDR78	1p31.3	-	-	-	1	y	y	-	-
WNT3A	1q42.13	-	-	y	1	y	y	-	-
WNT9A	1q42.13	-	-	-	1	y	y	-	-
WWP1	8q21.3	-	-	-	1	y	-	y	-
XKR5	8p23.1	-	-	-	5	y	y	y	-
xl1	5q23.1	-	-	-	1	-	-	-	y
Z69892	4q22.1	-	-	-	1	y	y	-	-
ZEB2	2q22.3	-	-	y	1	y	-	y	-
ZNF596	8p23.3	-	-	-	4	y	y	y	-
ZNF678	1q42.13	-	-	-	1	y	y	-	-
ZP4	1q43	-	-	-	1	y	-	y	-
ZRANB2	1p31.1	-	-	-	1	y	y	-	-

## Sheet: DUPLICATED GENES
Table S8. Genes found only in de novo but not in inherited patient CNVs or in any control CNVs of the same copy state.
GENES FOUND ONLY IN DE NOVO DUPLICATIONS
Gene	Cytoband	Gene found in de novo CNV observed in ASD1	ASD candidate2	MGI nervous system phenotype3	# Patients duplicated	ACC	ACC-PLUS	ACC-ONLY
ABR	17p13.3	-	-	y	1	y	-	y		1See main text for references.
ACADVL	17p13.1	y	-	-	1	y	-	y
ACAP1	17p13.1	y	-	-	1	y	-	y		2The ASD single gene candidates were obtained from two sources: Supplemental Table 8 of the study by Pinto D, et al 2010 (“ASD candidates” as well as “ASD implicated”) and the 245 human gene candidates from the Simons Foundation Autism Research Initiative website as of July 2011 (http://gene.sfari.org). From these 245 genes, 11 (APC, AR, CENTG2, FOXP2, HOXA1, MED12, NLGN4Y, OPRM1, TDO2, TPH2, WNT…
ACOXL	2q13	-	-	-	1	y	-	y
ACTR1B	2q11.2	-	-	-	1	y	-	y		3Genes causing a nervous system phenotype in mouse when mutated (phenotype code MP:0003631) were obtained from Mouse Genome Informatics database of The Jackson Laboratory at http://www.informatics.jax.org/.
ADAM18	8p11.22	-	-	-	5	y	y	y
ADAM2	8p11.22	-	-	-	5	y	y	y
ADAM21	14q24.2	-	-	-	1	y	y	-
ADAM28	8p21.2	-	-	-	7	y	y	y
ADAM32	8p11.23	-	-	-	5	y	y	y
ADAM7	8p21.2	-	-	-	7	y	y	y
ADAM9	8p11.23	-	-	-	5	y	y	y
ADAMDEC1	8p21.2	-	-	-	7	y	y	y
ADRA1A	8p21.2	-	-	-	7	y	y	y
ADRB3	8p12	-	-	-	5	y	y	y
ADSS	1q44	-	-	-	1	y	y	-
AF086219	8p21.1	-	-	-	7	y	y	y
AF116693	8p21.2	-	-	-	7	y	y	y
AF258568	17p13.1	-	-	-	1	y	-	y
AFF3	2q11.2	-	-	-	1	y	-	y
AGPAT6	8p11.21	-	-	-	5	y	y	y
aik2	17p13.1	-	-	-	1	y	-	y
AIPL1	17p13.2	y	-	y	1	y	-	y
AJ276246	17p13.3	-	-	-	1	y	-	y
AK021878	17p13.2	-	-	-	1	y	-	y
AK023300	2q13	-	-	-	1	y	-	y
AK023465	2q13	-	-	-	1	y	-	y
AK023965	8p11.21	-	-	-	4	y	y	y
AK024295	8p21.3	-	-	-	7	y	y	y
AK054764	1q44	-	-	-	1	y	y	-
AK057515	8p21.3	-	-	-	6	y	y	y
AK057919	17p13.2	-	-	-	1	y	-	y
AK057935	8p12	-	-	-	7	y	y	y
AK074580	17p13.1	-	-	-	1	y	-	y
AK094208	2q11.2	-	-	-	1	y	-	y
AK095179	17p13.1	-	-	-	1	y	-	y
AK095297	1q44	-	-	-	1	y	y	-
AK095653	2q12.3	-	-	-	1	y	-	y
AK095766	17p13.1	-	-	-	1	y	-	y
AK097500	17p13.1	-	-	-	1	y	-	y
AK098491	17p13.2	-	-	-	1	y	-	y
AK124295	8p21.3	-	-	-	7	y	y	y
AK124342	2q13	-	-	-	1	y	-	y
AK124682	8p21.3	-	-	-	7	y	y	y
AK125860	8p21.3	-	-	-	6	y	y	y
AK125994	2q13	-	-	-	1	y	-	y
AK127443	8p21.3	-	-	-	6	y	y	y
AK128353	17p13.1	-	-	-	1	y	-	y
AK128415	17p13.2	-	-	-	1	y	-	y
AK130400	1q44	-	-	-	1	y	y	-
AK308530	17p13.2	-	-	-	1	y	-	y
AK308605	8p21.2	-	-	-	7	y	y	y
AK310464	2q13	-	-	-	1	y	-	y
AK311558	8p21.2	-	-	-	7	y	y	y
AL833246	8p21.3	-	-	-	7	y	y	y
AL833525	8p12	-	-	-	7	y	y	y
ALOX12	17p13.1	y	-	-	1	y	-	y
ALOX12B	17p13.1	-	-	-	1	y	-	y
ALOX12E	17p13.2	-	-	-	1	y	-	y
ALOX15	17p13.2	-	-	-	1	y	-	y
ALOX15B	17p13.1	-	-	-	1	y	-	y
ALOXE3	17p13.1	-	-	-	1	y	-	y
AMAC1L3	17p13.1	-	-	-	1	y	-	y
ANAPC1	2q13	-	-	-	1	y	-	y
ANK1	10q25.3	-	-	y	5	y	y	y
ANKFY1	17p13.2	-	-	-	1	y	-	y
ANKRD23	2q11.2	-	-	-	1	y	-	y
ANKRD36	2q11.2	-	-	-	1	y	-	y
ANKRD36B	2q11.2	-	-	-	1	y	-	y
ANKRD39	2q11.2	-	-	-	1	y	-	y
ANKRD57	2q13	-	-	-	1	y	-	y
ANO3	11p14.2	-	-	-	1	y	y	-
ANO5	11p14.3	-	-	-	1	y	y	-
AP3M2	8p11.21	-	-	y	4	y	y	y
APO3L	17p13.1	-	-	-	1	y	-	y
ARHGEF15	17p13.1	-	-	-	1	y	-	y
ARL6IP1	16p12.3	-	-	-	1	y	-	y
ARRB2	17p13.2	-	-	y	1	y	-	y
ASAH1	8p22	-	-	-	6	y	y	y
ASGR1	17p13.1	y	-	-	1	y	-	y
ASGR2	17p13.1	y	-	-	1	y	-	y
ASH2L	8p12	-	-	-	5	y	y	y
ASPA	17p13.3	-	-	y	1	y	-	y
ATP1B2	17p13.1	-	-	y	1	y	-	y
ATP2A3	17p13.2	-	-	-	1	y	-	y
ATP6V1B2	8p21.3	-	-	-	6	y	y	y
AURKB	17p13.1	-	-	-	1	y	-	y
AX747135	8p12	-	-	-	5	y	y	y
AX747172	2q13	-	-	-	1	y	-	y
AX747535	1q44	-	-	-	1	y	y	-
AX747630	17p13.1	-	-	-	1	y	-	y
AX748314	17p13.3	-	-	-	1	y	-	y
BAG4	8p12	-	-	-	5	y	y	y
BC015784	8p21.1-p12	-	-	-	7	y	y	y
BC029580	17p13.2	-	-	-	1	y	-	y
BC031939	8p12	-	-	-	5	y	y	y
BC032409	2q11.2	-	-	-	1	y	-	y
BC034319	8p12	-	-	-	7	y	y	y
BC034827	8p21.2	-	-	-	7	y	y	y
BC035181	8p22	-	-	-	6	y	y	y
BC037250	8p12	-	-	-	7	y	y	y
BC038566	2q12.2	-	-	-	1	y	-	y
BC039374	2q11.2	-	-	-	1	y	-	y
BC040634	17p13.3	-	-	-	1	y	-	y
BC041429	7q36.3	-	-	-	1	y	-	y
BC041634	17p13.1	-	-	-	1	y	-	y
BC042556	7q36.3	-	-	-	1	y	-	y
BC043205	8p21.1	-	-	-	7	y	y	y
BC043400	8p21.3	-	-	-	7	y	y	y
BC043508	17p13.2	-	-	-	1	y	-	y
BC043554	17p13.2	-	-	-	1	y	-	y
BC045791	11p14.2	-	-	-	1	y	y	-
BC045833	8p12	-	-	-	7	y	y	y
BC046191	17p13.1	-	-	-	1	y	-	y
BC046644	1q44	-	-	-	1	y	y	-
BC048103	8p21.3	-	-	-	6	y	y	y
BC064430	2q13	-	-	-	1	y	-	y
BC077729	2q11.2	-	-	-	1	y	-	y
BC082237	8p21.1-p12	-	-	-	7	y	y	y
BC094740	2q13	-	-	-	1	y	-	y
BC098441	8p21.3	-	-	-	7	y	y	y
BC105019	2q11.2	-	-	-	1	y	-	y
BC108924	2q13	-	-	-	1	y	-	y
BC128546	8p21.3	-	-	-	7	y	y	y
BC133660	2q13	-	-	-	1	y	-	y
BCL2L11	2q13	-	-	y	1	y	-	y
BCL6B	17p13.1	y	-	-	1	y	-	y
bim-alpha1	2q13	-	-	-	1	y	-	y
BIN3	8p21.3	-	-	-	6	y	y	y
BMP1	8p21.3	-	-	-	6	y	y	y
BNIP3L	8p21.2	-	-	-	7	y	y	y
BRF2	8p12	-	-	-	5	y	y	y
BUB1	2q13	-	-	-	1	y	-	y
BX647931	2q13	-	-	-	1	y	-	y
BX649144	2q13	-	-	-	1	y	-	y
C17orf100	17p13.2	y	-	-	1	y	-	y
C17orf44	17p13.1	-	-	-	1	y	-	y
C17orf48	17p13.1	-	-	-	1	y	-	y
C17orf49	17p13.1	y	-	-	1	y	-	y
C17orf59	17p13.1	-	-	-	1	y	-	y
C17orf61	17p13.1	y	-	-	1	y	-	y
C17orf68	17p13.1	-	-	-	1	y	-	y
C17orf74	17p13.1	y	-	-	1	y	-	y
C17orf81	17p13.1	y	-	-	1	y	-	y
C17orf87	17p13.2	-	-	-	1	y	-	y
C17orf91	17p13.3	-	-	-	1	y	-	y
C17orf97	17p13.3	-	-	-	1	y	-	y
C1orf100	1q44	-	-	-	1	y	y	-
C1orf101	1q44	-	-	-	1	y	y	-
C1orf150	1q44	-	-	-	1	y	y	-
C1QBP	17p13.2	-	-	-	1	y	-	y
C2orf15	2q11.2	-	-	-	1	y	-	y
C2orf40	2q12.2	y	-	-	1	y	-	y
C2orf55	2q11.2	-	-	-	1	y	-	y
C2orf64	2q11.2	-	-	-	1	y	-	y
C8orf4	8p11.21	-	-	-	5	y	y	y
C8orf40	8p11.21	-	-	-	4	y	y	y
C8orf41	8p12	-	-	-	6	y	y	y
C8orf58	8p21.3	-	-	-	6	y	y	y
C8orf75	8p21.1	-	-	-	7	y	y	y
C8orf79	8p22	-	-	-	6	y	y	y
C8orf80	8p21.1	-	-	-	7	y	y	y
CAMKK1	17p13.2	-	-	y	1	y	-	y
CAMTA2	17p13.2	-	-	-	1	y	-	y
CaSm	8p12	-	-	-	5	y	y	y
CCDC42	17p13.1	-	-	-	1	y	-	y
CD68	17p13.1	-	-	-	1	y	-	y
CDCA2	8p21.2	-	-	-	7	y	y	y
CHCHD5	2q13	-	-	-	1	y	-	y
CHD3	17p13.1	-	-	-	1	y	-	y
ChGn	8p21.3	-	-	-	6	y	y	y
CHMP7	8p21.3	-	-	-	7	y	y	y
CHRNA2	8p21.2	-	-	y	7	y	y	y
CHRNA6	8p11.21	-	-	y	4	y	y	y
CHRNB1	17p13.1	y	-	y	1	y	-	y
CHRNB3	8p11.21	-	-	-	4	y	y	y
CHRNE	17p13.2	-	-	y	1	y	-	y
CHST10	2q11.2	-	-	y	1	y	-	y
CKAP2L	2q13	-	-	-	1	y	-	y
CLDN7	17p13.1	y	-	-	1	y	-	y
CLEC10A	17p13.1	y	-	-	1	y	-	y
CNGA3	2q11.2	-	-	y	1	y	-	y
CNNM3	2q11.2	-	-	-	1	y	-	y
CNNM4	2q11.2	-	-	-	1	y	-	y
CNOT7	8p22	-	-	-	6	y	y	y
CNTROB	17p13.1	-	-	-	1	y	-	y
COX5B	2q11.2	-	-	-	1	y	-	y
CR595074	2q11.2	-	-	-	1	y	-	y
CR596530	2q11.2	-	-	-	1	y	-	y
CR600416	8p11.21	-	-	-	4	y	y	y
CR608644	11p14.3	-	-	-	1	y	y	-
CR609970	2q12.1	-	-	-	1	y	-	y
CR611797	8p21.3	-	-	-	7	y	y	y
CR613267	8p22	-	-	-	6	y	y	y
CR626511	11p14.2	-	-	-	1	y	y	-
CRK	17p13.3	-	-	y	1	y	-	y
CS266489	17p13.1	-	-	-	1	y	-	y
CSGALNACT1	8p21.3	-	-	-	6	y	y	y
CSNK2A1	11p15.3	-	-	y	1	y	-	y
CTNS	17p13.3	-	-	-	1	y	-	y
CXCL16	17p13.2	-	-	-	1	y	-	y
CYB5D1	17p13.1	-	-	-	1	y	-	y
CYB5D2	17p13.2	-	-	-	1	y	-	y
DCTN6	8p12	-	-	-	7	y	y	y
DDHD2	8p12	-	-	-	5	y	y	y
DERL2	17p13.2	-	-	-	1	y	-	y
DHX33	17p13.2	-	-	-	1	y	-	y
DJ442758	8p22	-	-	-	6	y	y	y
DKFZp434C191	8p21.3	-	-	-	7	y	y	y
DKFZp434L1215	2q12.2	-	-	-	1	y	-	y
DKFZp434L1550	17p13.1	-	-	-	1	y	-	y
DKFZp434P144	2q13	-	-	-	1	y	-	y
DKFZp451G202	17p13.1	-	-	-	1	y	-	y
DKFZp451J181	8p21.2	-	-	-	7	y	y	y
DKFZp451K1618	11p14.3	-	-	-	1	y	y	-
DKFZp564M1416	2q13	-	-	-	1	y	-	y
DKFZp566H073	17p13.2	-	-	-	1	y	-	y
DKFZp686A1849	8p22	-	-	-	6	y	y	y
DKFZp686A24188	8p21.3	-	-	-	7	y	y	y
DKFZp686M19106	17p13.2	-	-	-	1	y	-	y
DKFZp727A181	20p13	-	-	-	1	y	-	y
DKFZp762K099	8p21.2	-	-	-	7	y	y	y
DKFZp781J211	8p21.2	-	-	-	7	y	y	y
DKK4	8p11.21	-	-	-	4	y	y	y
DLG4	17p13.1	y	-	y	1	y	-	y
DNAH2	17p13.1	-	-	-	1	y	-	y
DOCK5	8p21.2	-	-	-	7	y	y	y
DOK2	8p21.3	-	-	-	6	y	y	y
DOK-2	8p21.3	-	-	-	6	y	y	y
DPH1	17p13.3	-	-	y	1	y	-	y
DPH2L1	17p13.3	-	-	-	1	y	-	y
DPYSL2	8p21.2	-	-	-	7	y	y	y
DQ571012	17p13.2	-	-	-	1	y	-	y
DQ573754	2q13	-	-	-	1	y	-	y
DQ574014	2q13	-	-	-	1	y	-	y
DQ574802	17p13.2	-	-	-	1	y	-	y
DQ575687	17p13.2	-	-	-	1	y	-	y
DQ577552	17p13.2	-	-	-	1	y	-	y
DQ578159	8p12	-	-	-	7	y	y	y
DQ581602	2q13	-	-	-	1	y	-	y
DQ582562	2q13	-	-	-	1	y	-	y
DQ583915	2q13	-	-	-	1	y	-	y
DQ584199	2q13	-	-	-	1	y	-	y
DQ586040	17p13.2	-	-	-	1	y	-	y
DQ586378	2q13	-	-	-	1	y	-	y
DQ586506	2q13	-	-	-	1	y	-	y
DQ586666	2q13	-	-	-	1	y	-	y
DQ592485	2q13	-	-	-	1	y	-	y
DQ593945	2q13	-	-	-	1	y	-	y
DQ594093	2q13	-	-	-	1	y	-	y
DQ594352	17p13.2	-	-	-	1	y	-	y
DQ599706	2q13	-	-	-	1	y	-	y
DQ980608	17p13.1	-	-	-	1	y	-	y
DULLARD	17p13.1	y	-	-	1	y	-	y
DUSP26	8p12	-	-	-	6	y	y	y
DUSP4	8p21.1	-	-	-	7	y	y	y
DVL2	17p13.1	y	-	y	1	y	-	y
EBF2	8p21.2	-	-	y	7	y	y	y
EDAR	2q13	-	-	-	1	y	-	y
EFA6B	2q13	-	-	-	1	y	-	y
EFCAB2	1q44	-	-	-	1	y	y	-
EFHA2	8p22	-	-	-	6	y	y	y
EFNB3	17p13.1	-	-	y	1	y	-	y
EGR3	8p21.3	-	-	y	6	y	y	y
EIF4A1	17p13.1	-	-	-	1	y	-	y
EIF4EBP1	8p12	-	-	-	5	y	y	y
EIF5A	17p13.1	y	-	-	1	y	-	y
ELP3	8p21.1	-	-	-	7	y	y	y
ENO3	17p13.2	-	-	-	1	y	-	y
ENTPD4	8p21.3	-	-	-	7	y	y	y
EPB49	8p21.3	-	-	-	6	y	y	y
EPHX2	8p21.1	-	-	-	7	y	y	y
ERLIN2	8p12	-	-	-	5	y	y	y
ESCO2	8p21.1	-	-	-	7	y	y	y
EXTL3	8p21.1	-	-	-	7	y	y	y
FAHD2B	2q11.2	-	-	-	1	y	-	y
FAM101B	17p13.3	-	-	-	1	y	-	y
FAM152A	1q44	-	-	-	1	y	y	-
FAM160B2	8p21.3	-	-	-	6	y	y	y
FAM178B	2q11.2	-	-	-	1	y	-	y
FAM36A	1q44	-	-	-	1	y	y	-
FAM64A	17p13.2	y	-	-	1	y	-	y
FANCF	11p14.3	-	-	-	1	y	y	-
FBXO16	8p21.1	-	-	-	7	y	y	y
FBXO33	14q21.1	-	y	-	1	y	-	y
FBXO39	17p13.2	y	-	-	1	y	-	y
FGF11	17p13.1	y	-	-	1	y	-	y
FGF17	8p21.3	-	-	y	6	y	y	y
FGF20	8p22	-	-	-	6	y	y	y
fgf-20	8p22	-	-	-	6	y	y	y
FGFR1	8p12	-	-	y	5	y	y	y
FGL1	8p22	-	-	-	6	y	y	y
FKSG2	8p12	-	-	-	5	y	y	y
FLJ00072	8p21.3	-	-	-	6	y	y	y
FLJ38359	2q13	-	-	-	1	y	-	y
FLJ43582	8p12-p11.23	-	-	-	5	y	y	y
FLJ45455	17p13.1-p12	-	-	-	1	y	-	y
foap-7	8p12	-	-	-	7	y	y	y
FP15737	8p21.2	-	-	-	7	y	y	y
FUT10	8p12	-	-	-	6	y	y	y
FXR2	17p13.1	-	-	y	1	y	-	y
FZD3	8p21.1	-	-	y	7	y	y	y
GABARAP	17p13.1	y	-	-	1	y	-	y
GARNL4	17p13.3	-	-	-	1	y	-	y
GAS2	11p14.3	-	-	-	1	y	y	-
gcp16	8p11.21	-	-	-	5	y	y	y
GFRA2	8p21.3	-	-	y	6	y	y	y
GGT6	17p13.2	-	-	-	1	y	-	y
GINS4	8p11.21	-	-	-	5	y	y	y
GLOD4	17p13.3	-	-	-	1	y	-	y
GLP2R	17p13.1	-	-	-	1	y	-	y
GLTPD2	17p13.2	-	-	-	1	y	-	y
GNRH1	8p21.2	-	-	y	7	y	y	y
GOLGA7	8p11.21	-	-	-	5	y	y	y
GOT1L1	8p12	-	-	-	5	y	y	y
GP1BA	17p13.2	-	-	-	1	y	-	y
GPCR	17p13.2	-	-	-	1	y	-	y
GPR124	8p12	-	-	-	5	y	y	y
GPR172B	17p13.2	-	-	-	1	y	-	y
GPS2	17p13.1	y	-	-	1	y	-	y
GSR	4q22.2	-	-	-	7	y	y	y
GTF2E2	2q22.2	-	-	-	7	y	y	y
GUCY2D	8p12	-	-	y	1	y	-	y
hairless	8p21.3	-	-	-	6	y	y	y
HBXBP	17p13.1	-	-	-	1	y	-	y
HES7	17p13.1	-	-	-	1	y	-	y
HIC1	17p13.3	-	-	y	1	y	-	y
hMAST205	1p34.1	-	-	-	1	y	y	-
HMBOX1	8p21.1	-	-	-	7	y	y	y
HNRNPU	1q44	-	-	-	1	y	y	-
hPer	17p13.1	-	-	-	1	y	-	y
HR	8p21.3	-	-	y	6	y	y	y
HRG	3q27.3	-	-	-	7	y	y	y
HT015	8p21.2	-	-	-	7	y	y	y
HTRA4	8p11.23	-	-	-	5	y	y	y
IDO1	8p11.22-p11.21	-	-	-	5	y	y	y
IDO2	8p11.21	-	-	-	5	y	y	y
IKBKB	8p11.21	-	-	y	4	y	y	y
IKK-beta	8p11.21	-	-	-	4	y	y	y
IL18R1	2q12.1	-	-	-	1	y	-	y
IL18RAP	2q12.1	-	-	-	1	y	-	y
IL1A	2q13	-	-	-	1	y	-	y
IL1B	2q13	-	-	y	1	y	-	y
IL1F10	2q13	-	-	-	1	y	-	y
IL1F5	2q13	-	-	-	1	y	-	y
IL1F6	2q13	-	-	-	1	y	-	y
IL1F7	2q13	-	-	-	1	y	-	y
IL1F8	2q13	-	-	-	1	y	-	y
IL1F9	2q13	-	-	-	1	y	-	y
IL1R1	2q11.2-q12.1	-	-	-	1	y	-	y
IL1R2	2q11.2	-	-	-	1	y	-	y
IL1RL1	2q12.1	-	-	-	1	y	-	y
IL1RL2	2q12.1	-	-	-	1	y	-	y
IL1RN	2q13	-	-	-	1	y	-	y
INCA1	17p13.2	-	-	-	1	y	-	y
INDO	8p11.22-p11.21	-	-	-	5	y	y	y
INDOL1	8p11.21	-	-	-	5	y	y	y
INPP4A	2q11.2	-	-	y	1	y	-	y
INPP5K	17p13.3	-	-	-	1	y	-	y
INTS10	8p21.3	-	-	-	6	y	y	y
INTS9	8p21.1	-	-	-	7	y	y	y
JMJD3	17p13.1	-	-	-	1	y	-	y
KCNA3B	17p13.1	-	-	-	1	y	-	y
KCNAB3	17p13.1	-	-	-	1	y	-	y
KCNU1	8p12	-	-	-	5	y	y	y
KCTD11	17p13.1	y	-	-	1	y	-	y
KCTD9	8p21.2	-	-	-	7	y	y	y
KIAA0361	17p13.1	-	-	-	1	y	-	y
KIAA0399	17p13.2	-	-	-	1	y	-	y
KIAA0421	16p12.3	-	-	-	1	y	-	y
KIAA0523	17p13.2	-	-	-	1	y	-	y
KIAA0639	8p21.1	-	-	-	7	y	y	y
KIAA0664	17p13.3	-	-	-	1	y	-	y
KIAA0687	2q11.2	-	-	-	1	y	-	y
KIAA0725	8p12	-	-	-	5	y	y	y
KIAA0745	8p21.3	-	-	-	6	y	y	y
KIAA0753	17p13.2	y	-	-	1	y	-	y
KIAA0909	17p13.2	-	-	-	1	y	-	y
KIAA1098	8p21.2	-	-	-	7	y	y	y
KIAA1103	8p11.23	-	-	-	5	y	y	y
KIAA1503	17p13.1	-	-	-	1	y	-	y
KIAA1531	8p12	-	-	-	5	y	y	y
KIAA1641	2q11.2	-	-	-	1	y	-	y
KIAA1787	17p13.1	-	-	-	1	y	-	y
KIAA1967	8p21.3	-	-	-	6	y	y	y
KIF13B	8p21.1	-	-	-	7	y	y	y
KIF1C	17p13.2	-	-	-	1	y	-	y
KIF26B	1q44	-	-	-	1	y	y	-
KRBA2	17p13.1	-	-	-	1	y	-	y
LEPROTL1	8p12	-	-	-	7	y	y	y
LETM2	8p12	-	-	-	5	y	y	y
LFIRE1	8p22	-	-	-	6	y	y	y
LGI3	8p21.3	-	-	-	6	y	y	y
LIPT1	2q11.2	-	-	-	1	y	-	y
LOC284009	17p13.3	-	-	-	1	y	-	y
LOC340357	8p23.1-p22	-	-	-	6	y	y	y
LOC440396	17p13.3	-	-	-	1	y	-	y
LOC643896	2q11.2	-	-	-	1	y	-	y
LOC653166	17p13.3	-	-	-	1	y	-	y
LOC728024	8p12	-	-	-	5	y	y	y
LONRF1	8p23.1	-	-	-	6	y	y	y
LONRF2	2q11.2	-	-	-	1	y	-	y
LOXL2	8p21.3	-	-	-	7	y	y	y
LPL	8p21.3	-	-	-	6	y	y	y
LSM1	8p12	-	-	-	5	y	y	y
LSMD1	17p13.1	-	-	-	1	y	-	y
LUZP2	11p14.3	-	-	-	1	y	y	-
LZTS1	8p21.3	-	-	-	6	y	y	y
MAK16	8p12	-	-	-	6	y	y	y
MALL	2q13	y	-	-	1	y	-	y
MBOAT4	8p12	-	-	-	7	y	y	y
MDCR	17p13.3	-	-	-	1	y	-	y
MED11	17p13.2	-	-	-	1	y	-	y
MED31	17p13.2	y	-	y	1	y	-	y
MERTK	2q13	-	-	y	1	y	-	y
METT10D	17p13.3	-	-	-	1	y	-	y
MFSD6L	17p13.1	-	-	-	1	y	-	y
MFSD9	2q12.1	-	-	-	1	y	-	y
MGAT4A	2q11.2	-	-	-	1	y	-	y
MGC31957	8p21.3	-	-	-	7	y	y	y
MINK	17p13.2	-	-	-	1	y	-	y
MINK1	17p13.2	-	-	-	1	y	-	y
MIS12	17p13.2	-	-	-	1	y	-	y
MITD1	2q11.2	-	-	-	1	y	-	y
MNT	17p13.3	-	-	-	1	y	-	y
MPDU1	17p13.1	-	-	-	1	y	-	y
MRPL30	2q11.2	-	-	-	1	y	-	y
MSR1	8p22	-	-	y	6	y	y	y
MST123	8p12	-	-	-	5	y	y	y
MTMR7	8p22	-	-	-	6	y	y	y
MTUS1	8p22	-	-	-	6	y	y	y
MUC15	11p14.2	-	-	-	1	y	y	-
MYH1	17p13.1	-	-	-	1	y	-	y
MYH10	17p13.1	-	-	y	1	y	-	y
MYH10_protein	17p13.1	-	-	-	1	y	-	y
MYH13	17p13.1	-	-	-	1	y	-	y
MYH2	17p13.1	-	-	-	1	y	-	y
MYH3	17p13.1	-	-	-	1	y	-	y
MYH8	17p13.1	-	-	-	1	y	-	y
MYO1C	17p13.3	-	-	y	1	y	-	y
MYST3	8p11.21	-	-	y	5	y	y	y
NAT1	8p22	-	-	y	6	y	y	y
NAT2	8p22	-	-	-	6	y	y	y
Nbla03831	17p13.1	-	-	-	1	y	-	y
NDEL1	17p13.1	-	-	y	1	y	-	y
NEFL	8p21.2	-	-	y	7	y	y	y
NEFM	8p21.2	-	-	y	7	y	y	y
NEURL4	17p13.1	y	-	-	1	y	-	y
NIX	8p21.2	-	-	-	7	y	y	y
NKX3-1	8p21.2	-	-	-	7	y	y	y
NKX3A	8p21.2	-	-	-	7	y	y	y
NKX6-3	8p11.21	-	-	-	5	y	y	y
NLGN2	17p13.1	y	-	y	1	y	-	y
NLRP1	17p13.2	-	-	-	1	y	-	y
NLRP3	1q44	-	-	-	1	y	y	-
NPAS2	2q11.2	-	y	y	1	y	-	y
NPHP1	2q13	y	-	-	1	y	-	y
NPM2	8p21.3	-	-	-	6	y	y	y
NRG1	8p12	-	-	y	7	y	y	y
NT5DC4	2q13	-	-	-	1	y	-	y
NUDT18	8p21.3	-	-	-	6	y	y	y
NUP88	17p13.2	-	-	-	1	y	-	y
ODF4	17p13.1	-	-	-	1	y	-	y
OR1A1	17p13.3	-	-	-	1	y	-	y
OR1A2	17p13.3	-	-	-	1	y	-	y
OR1D2	17p13.3	-	-	-	1	y	-	y
OR1D4	17p13.3	-	-	-	1	y	-	y
OR1E1	17p13.3	-	-	-	1	y	-	y
OR1E2	17p13.3	-	-	-	1	y	-	y
OR1G1	17p13.3	-	-	-	1	y	-	y
OR2B11	1q44	-	-	-	1	y	y	-
OR2C3	1q44	-	-	-	1	y	y	-
OR2G2	1q44	-	-	-	1	y	y	-
OR2G3	1q44	-	-	-	1	y	y	-
OR2W5	1q44	-	-	-	1	y	y	-
OR3A1	17p13.3	-	-	-	1	y	-	y
OR3A2	17p13.3	-	-	-	1	y	-	y
OR3A3	17p13.3	-	-	-	1	y	-	y
OR3A4	17p13.3	-	-	-	1	y	-	y
OVCA2	17p13.3	-	-	-	1	y	-	y
P2RX1	17p13.2	-	-	-	1	y	-	y
P2RX5	17p13.3	-	-	-	1	y	-	y
P2X	17p13.2	-	-	-	1	y	-	y
p53	17p13.1	-	-	-	1	y	-	y
PAFAH1B1	17p13.3	-	-	y	1	y	-	y
PBK	8p21.1	-	-	-	7	y	y	y
PCM1	8p22	-	-	-	6	y	y	y
PDCL3	2q11.2	-	-	-	1	y	-	y
PDLIM2	8p21.3	-	-	-	6	y	y	y
PEBP4	8p21.3	-	-	-	7	y	y	y
PELP1	17p13.2	-	-	-	1	y	-	y
PER1	17p13.1	-	y	y	1	y	-	y
PFAS	17p13.1	-	-	-	1	y	-	y
PFN1	17p13.2	-	-	y	1	y	-	y
PHF23	17p13.1	y	-	-	1	y	-	y
PHYHIP	8p21.3	-	-	-	6	y	y	y
PIRT	17p13.1	-	-	y	1	y	-	y
PITPNA	17p13.3	-	-	y	1	y	-	y
PITPNM3	17p13.2	y	-	-	1	y	-	y
PIWIL2	8p21.3	-	-	-	6	y	y	y
PLAT	8p11.21	-	-	y	4	y	y	y
PLD2	17p13.2	-	-	-	1	y	-	y
PLEKHA2	8p11.23	-	-	-	5	y	y	y
PLGLA	2q12.2	y	-	-	1	y	-	y
PLSCR3	17p13.1	y	-	-	1	y	-	y
PNMA2	8p21.2	-	-	-	7	y	y	y
PNOC	8p21.1	-	-	-	7	y	y	y
POLB	8p11.21	-	-	y	4	y	y	y
POLR1B	2q13	-	-	-	1	y	-	y
POLR2A	17p13.1	-	-	-	1	y	-	y
POLR3D	8p21.3	-	-	-	6	y	y	y
pp13191	8p21.3	-	-	-	6	y	y	y
pp13624	17p13.3	-	-	-	1	y	-	y
PPAPDC1B	8p12	-	-	-	5	y	y	y
PPP2CB	8p12	-	-	-	7	y	y	y
PPP2R2A	8p21.2	-	-	-	7	y	y	y
PPPDE1	1q44	-	-	-	1	y	y	-
PROSC	8p12	-	-	-	5	y	y	y
PRPF8	17p13.3	-	-	-	1	y	-	y
PSD4	2q13	-	-	-	1	y	-	y
PSMB6	17p13.2	-	-	-	1	y	-	y
PTK2B	8p21.2	-	-	-	7	y	y	y
PURG	8p12	-	-	-	7	y	y	y
R3HCC1	8p21.3	-	-	-	7	y	y	y
RAB11FIP1	8p12	-	-	-	5	y	y	y
RABEP1	17p13.2	-	-	-	1	y	-	y
RANGRF	17p13.1	-	-	-	1	y	-	y
RBPMS	8p12	-	-	-	7	y	y	y
RC74	8p21.1	-	-	-	7	y	y	y
RCP	8p12	-	-	-	5	y	y	y
RCVRN	17p13.1	-	-	-	1	y	-	y
REEP4	8p21.3	-	-	-	6	y	y	y
RGPD5	2q13	y	-	-	1	y	-	y
RGPD6	2q13	y	-	-	1	y	-	y
RGPD8	2q13	-	-	-	1	y	-	y
RHOBTB2	8p21.3	-	-	-	7	y	y	y
RILP	12q12	-	-	-	1	y	-	y
RIP	17p13.2	-	-	-	1	y	-	y
RNASEK	17p13.1	y	-	-	1	y	-	y
RNF122	8p12	-	-	-	6	y	y	y
RNF167	17p13.2	-	-	-	1	y	-	y
RNF170	8p11.21	-	-	-	4	y	y	y
RNF5P1	8p11.23	-	-	-	5	y	y	y
RNMTL1	17p13.3	-	-	-	1	y	-	y
RP58_gene	1q44	-	-	-	1	y	y	-
RPAIN	17p13.2	-	-	-	1	y	-	y
RPL26	17p13.1	-	-	-	1	y	-	y
RPL29P2	17p13.1	-	-	-	1	y	-	y
RPL31	2q11.2	-	-	-	1	y	-	y
RTN4RL1	17p13.3	-	-	-	1	y	-	y
SAF-A	1q44	-	-	-	1	y	y	-
SAT2	17p13.1	-	-	-	1	y	-	y
SCARA5	8p21.1	-	-	-	7	y	y	y
SCARF1	17p13.3	-	-	-	1	y	-	y
SCARNA21	17p13.1	-	-	-	1	y	-	y
SCO1	17p13.1	-	-	-	1	y	-	y
SCRT2	20p13	-	-	-	1	y	-	y
SEMA4C	2q11.2	-	-	-	1	y	-	y
SENP3	17p13.1	-	-	-	1	y	-	y
SEPT10	2q13	-	-	-	1	y	-	y
SERPINF1	17p13.3	-	-	y	1	y	-	y
SERPINF2	17p13.3	-	-	-	1	y	-	y
SFRP1	8p11.21	-	-	y	5	y	y	y
SFTPC	8p21.3	-	-	-	6	y	y	y
SGSM2	17p13.3	-	-	-	1	y	-	y
SH2D4A	8p21.3	-	-	-	6	y	y	y
SHBG	17p13.1	-	-	-	1	y	-	y
SHPK	17p13.3	-	-	-	1	y	-	y
SKIP	17p13.3	-	-	-	1	y	-	y
SLC13A2	17q11.2	-	-	-	1	y	-	y
SLC13A5	17p13.2	y	-	-	1	y	-	y
SLC16A11	17p13.1	y	-	-	1	y	-	y
SLC16A13	17p13.1	y	-	-	1	y	-	y
SLC17A6	11p14.3	-	-	y	1	y	y	-
SLC18A1	8p21.3	-	-	-	6	y	y	y
SLC20A1	2q13	-	-	-	1	y	-	y
SLC20A2	8p11.21	-	-	-	4	y	y	y
SLC25A11	17p13.2	-	-	-	1	y	-	y
SLC25A35	17p13.1	-	-	-	1	y	-	y
SLC25A37	8p21.2	-	-	-	7	y	y	y
SLC2A4	17p13.1	y	-	y	1	y	-	y
SLC43A2	17p13.3	-	-	-	1	y	-	y
SLC5A12	11p14.2	-	-	-	1	y	y	-
SLC7A2	8p22	-	-	-	6	y	y	y
SLC9A2	2q12.1	-	-	-	1	y	-	y
SLC9A4	2q12.1	-	-	-	1	y	-	y
SMG1	16p12.3	-	-	-	1	y	-	y
SMG6	17p13.3	-	-	-	1	y	-	y
SMTNL2	17p13.2	-	-	-	1	y	-	y
SNORA48	17p13.1	-	-	-	1	y	-	y
SNORA67	17p13.1	-	-	-	1	y	-	y
SNORD10	17p13.1	-	-	-	1	y	-	y
SNORD89	2q11.2	-	-	-	1	y	-	y
SNORD91A	17p13.3	-	-	-	1	y	-	y
SNORD91B	17p13.3	-	-	-	1	y	-	y
SORBS3	8p21.3	-	-	-	6	y	y	y
SOX15	17p13.1	-	-	-	1	y	-	y
SPAG7	17p13.2	-	-	-	1	y	-	y
SPATA22	17p13.3	-	-	-	1	y	-	y
SPDYE4	17p13.1	-	-	-	1	y	-	y
SPEM1	17p13.1	y	-	-	1	y	-	y
SRR	17p13.3	-	-	y	1	y	-	y
SRXN1	20p13	-	-	-	1	y	-	y
SSAT2	17p13.1	-	-	-	1	y	-	y
ST6GAL2	2q12.3	y	-	-	1	y	-	y
STAR	8p12	-	-	-	5	y	y	y
STC1	8p21.2	-	-	-	7	y	y	y
STMN4	8p21.2	-	-	-	7	y	y	y
SULT1C2	2q12.3	y	-	-	1	y	-	y
SULT1C4	2q12.3	y	-	-	1	y	-	y
SVIP	11p14.3	-	-	-	1	y	y	-
TACC1	8p11.23	-	-	-	5	y	y	y
TAX1BP3	17p13.3	-	-	-	1	y	-	y
TBC1D8	2q11.2	-	-	-	1	y	-	y
TCF15	20p13	-	-	-	1	y	-	y
TEKT1	17p13.2	y	-	-	1	y	-	y
TEX15	8p12	-	-	-	7	y	y	y
THAP1	8p11.21	-	-	-	4	y	y	y
TIMM22	17p13.3	-	-	-	1	y	-	y
TM2D2	8p11.23	-	-	-	5	y	y	y
TM4SF5	17p13.2	-	-	-	1	y	-	y
tMDC_III	8p11.22	-	-	-	5	y	-	y
TMEM102	17p13.1	y	-	-	1	y	-	y
TMEM107	17p13.1	-	-	-	1	y	-	y
TMEM182	2q12.1	-	-	-	1	y	-	y
TMEM220	17p13.1	-	-	-	1	y	-	y
TMEM66	8p12	-	-	-	7	y	y	y
TMEM87B	2q13	-	-	-	1	y	-	y
TMEM88	17p13.1	-	-	-	1	y	-	y
TMEM93	17p13.3	-	-	-	1	y	-	y
TMEM95	17p13.1	y	-	-	1	y	-	y
TNFRSF10A	8p21.3	-	-	-	7	y	y	y
TNFRSF10B	8p21.3	-	-	-	7	y	y	y
TNFRSF10C	8p21.3	-	-	-	7	y	y	y
TNFRSF10D	8p21.3	-	-	-	7	y	y	y
TNFSF12	17p13.1	-	-	-	1	y	-	y
TNFSF12-TNFSF13	17p13.1	-	-	-	1	y	-	y
TNFSF13	17p13.1	-	-	-	1	y	-	y
TNK1	17p13.1	y	-	-	1	y	-	y
TP53	17p13.1	-	-	y	1	y	-	y
TRAPPC1	17p13.1	-	-	-	1	y	-	y
TRIM35	8p21.2	-	-	-	7	y	y	y
TRPV1	17p13.3	-	-	y	1	y	-	y
TRPV3	17p13.3	-	-	-	1	y	-	y
TSG24	2q13	-	-	-	1	y	-	y
TSGA10	2q11.2	-	-	-	1	y	-	y
TSR1	17p13.3	-	-	-	1	y	-	y
TTL	2q13	-	-	y	1	y	-	y
TUSC3	8p22	-	-	-	6	y	y	y
TUSC5	17p13.3	-	-	-	1	y	-	y
TXNDC17	17p13.2	y	-	-	1	y	-	y
TXNDC9	2q11.2	-	-	-	1	y	-	y
U67178	2q12.2	-	-	-	1	y	-	y
UBE2G1	17p13.2	-	-	-	1	y	-	y
UBXN8	8p12	-	-	-	7	y	y	y
UNC50	2q11.2	-	-	-	1	y	-	y
UNC5D	8p12	-	-	-	6	y	y	y
UNQ2430	2q11.2	-	-	-	1	y	-	y
UNQ5783	17p13.2	-	-	-	1	y	-	y
UNQ5982	8p11.23	-	-	-	5	y	y	y
UNQ638	17p13.1	-	-	-	1	y	-	y
USP6	17p13.2	-	-	-	1	y	-	y
VAMP2	17p13.1	-	-	y	1	y	-	y
VDAC3	8p11.21	-	-	y	4	y	y	y
VIPR2	7q36.3	-	-	-	1	y	-	y
VMO1	17p13.2	-	-	-	1	y	-	y
VNRL4	1q44	-	-	-	1	y	y	-
VPS37A	8p22	-	-	-	6	y	y	y
VPS53	17p13.3	-	-	-	1	y	-	y
VR1	17p13.3	-	-	-	1	y	-	y
WDR16	17p13.1	-	-	-	1	y	-	y
WDR60	7q36.3	-	-	-	1	y	-	y
WDR79	17p13.1	-	-	-	1	y	-	y
WDR81	17p13.3	-	-	-	1	y	-	y
WHSC1L1	8p12	-	-	-	5	y	y	y
WRAP53	17p13.1	-	-	-	1	y	-	y
WRN	8p12	-	-	-	7	y	y	y
WSCD1	17p13.2	-	-	-	1	y	-	y
XAF1	17p13.2	y	-	-	1	y	-	y
XPO7	8p21.3	-	-	-	6	y	y	y
Y08613	17p13.2	-	-	-	1	y	-	y
YBX2	17p13.1	y	-	-	1	y	-	y
YWHAE	17p13.3	-	-	y	1	y	-	y
ZAP70	2q11.2	-	-	-	1	y	-	y
ZBTB4	17p13.1	-	-	-	1	y	-	y
ZC3H6	2q13	-	-	-	1	y	-	y
ZC3H8	2q13	-	-	-	1	y	-	y
ZDHHC2	8p22	-	-	-	6	y	y	y
ZFP3	17p13.2	-	-	-	1	y	-	y
ZMAT4	8p11.21	-	-	-	5	y	y	y
ZMYND15	17p13.2	-	-	-	1	y	-	y
ZNF232	17p13.2	-	-	-	1	y	-	y
ZNF238	1q44	-	-	y	1	y	y	-
ZNF395	8p21.1	-	-	-	7	y	y	y
ZNF594	17p13.2	-	-	-	1	y	-	y
ZNF703	8p12	-	-	-	5	y	y	y
ZZEF1	17p13.2	-	-	-	1	y	-	y

## Sheet: BOTH DELETED AND DUPLICATED
Table S8. Genes found only in de novo but not in inherited patient CNVs or in any control CNVs of the same copy state.
GENES FOUND IN BOTH DE NOVO DELETIONS AND DE NOVO DUPLICATIONS
Gene	Cytoband	Gene found in de novo CNV observed in ASD1	ASD candidate2	MGI nervous system phenotype3	DELETED				DUPLICATED
					# Cases	ACC	ACC-PLUS	ACC-ONLY	# Cases	ACC	ACC-PLUS
AHCTF1	1q44	-	-	-	1	y	-	y	1	y	y		1See main text for references.
AK309421	1q44	-	-	-	1	y	-	y	1	y	y
AKT3	1q44	-	-	y	2	y	y	y	1	y	y		2The ASD single gene candidates were obtained from two sources: Supplemental Table 8 of the study by Pinto D, et al 2010 (“ASD candidates” as well as “ASD implicated”) and the 245 human gene candidates from the Simons Foundation Autism Research Initiative website as of July 2011 (http://gene.sfari.org). From these 245 genes, 11 (APC, AR, CENTG2, FOXP2, HOXA1, MED12, NLGN4Y, OPRM1, TDO2, TPH2, WNT…
BC043220	1q44	-	-	-	1	y	-	y	1	y	y
DKFZp434G1221	1q44	-	-	-	1	y	-	y	1	y	y		3Genes causing a nervous system phenotype in mouse when mutated (phenotype code MP:0003631) were obtained from Mouse Genome Informatics database of The Jackson Laboratory at http://www.informatics.jax.org/.
ELYS	1q44	-	-	-	1	y	-	y	1	y	y
KIAA1720	1q44	-	-	-	1	y	-	y	1	y	y
LOC646627	1q44	-	-	-	1	y	-	y	1	y	y
OR11L1	1q44	-	-	-	1	y	-	y	1	y	y
OR13G1	1q44	-	-	-	1	y	-	y	1	y	y
OR14A16	1q44	-	-	-	1	y	-	y	1	y	y
OR14I1	1q44	-	-	-	1	y	-	y	1	y	y
OR1C1	1q44	-	y	-	1	y	-	y	1	y	y
OR2AK2	1q44	-	-	-	1	y	-	y	1	y	y
OR2G6	1q44	-	-	-	1	y	-	y	1	y	y
OR2L13	1q44	-	-	-	1	y	-	y	1	y	y
OR2L1P	1q44	-	-	-	1	y	-	y	1	y	y
OR2L2	1q44	-	-	-	1	y	-	y	1	y	y
OR2L3	1q44	-	-	-	1	y	-	y	1	y	y
OR2L8	1q44	-	-	-	1	y	-	y	1	y	y
OR2M1P	1q44	-	-	-	1	y	-	y	1	y	y
OR2M5	1q44	-	-	-	1	y	-	y	1	y	y
OR2T10	1q44	-	-	-	1	y	-	y	1	y	y
OR2T11	1q44	-	-	-	1	y	-	y	1	y	y
OR2T27	1q44	-	-	-	1	y	-	y	1	y	y
OR2T29	1q44	-	-	-	1	y	-	y	1	y	y
OR2T34	1q44	-	-	-	1	y	-	y	1	y	y
OR2T35	1q44	-	-	-	1	y	-	y	1	y	y
OR2T8	1q44	-	-	-	1	y	-	y	1	y	y
OR2W3	1q44	-	-	-	1	y	-	y	1	y	y
PGBD2	1q44	-	-	-	1	y	-	y	1	y	y
SCCPDH	1q44	-	-	-	1	y	-	y	1	y	y
SH3BP5L	1q44	-	-	-	1	y	-	y	1	y	y
TFB2M	1q44	-	-	-	1	y	-	y	1	y	y
TRIM58	1q44	-	-	-	1	y	-	y	1	y	y
VN1R5	1q44	-	-	-	1	y	-	y	1	y	y
ZNF496	1q44	-	-	-	1	y	-	y	1	y	y
ZNF672	1q44	-	-	-	1	y	-	y	1	y	y
ZNF692	1q44	-	-	-	1	y	-	y	1	y	y
