# Supplementary material for: Both Rare and De Novo Copy Number Variants Are Prevalent in Agenesis of the Corpus Callosum but Not in Cerebellar Hypoplasia or Polymicrogyria
Source: PLoS Genet. 2013 Oct 3;9(10):e1003823. doi: 10.1371/journal.pgen.1003823 (PMC3789824; doi:10.1371/journal.pgen.1003823)
Supplement: Table S9 — Physical overlap of previously known large cytogenetic brain malformation regions with brain malformation CNVs found in this current study. (XLS) [file pgen.1003823.s017.xls]

## Sheet: ACC Cytobands
Table S9. Physical overlap of previously known large cytogenetic brain malformation regions with brain malformation CNVs found in this current study.
Known ACC intervals (from O'driscoll MC et al, 2010)		Overlaping CNVs from brain malformation patients
Cytoband	Coordinates (Hg18) and size	Patient info	Coordinates (Hg18)	Length (bp)	Inheritance (qPCR)
1p36_del	chr1:1-27800000 (27.8Mb)	1199-0_ACC_DUP	chr1:14673740-14842456	168717	Pat
		1427-0_ACC_DUP	chr1:17358138-17429720	71583	ND
1q42_del	chr1:222100001-234600000 (12.5Mb)	1574-0_ACC-CBLH_DEL	chr1:220541565-228085645	7544081	De novo
1q43-q44_del	chr1:234600001-247249719 (12.65Mb)	1020-0_ACC-CBLH_DUP	chr1:241945126-247185943	5240818	De novo
		1187-0_ACC_DEL	chr1:235378791-247169190	11790400	De novo
		1428-0_ACC-CBLH-PMG_DEL	chr1:242140253-243529398	1389146	Mat
		1428-0_ACC-CBLH-PMG_DUP	chr1:244800493-244925805	125313	Mat
		1428-0_ACC-CBLH-PMG_DUP	chr1:245006566-245059321	52756	Mat
		1428-3A_ACC_DUP	chr1:244800493-244909938	109446	ND
		1586-0_ACC-CBLH_DEL	chr1:240394199-243529398	3135200	De novo
		LP97-141a1_ACC-PMG_DEL	chr1:245438541-245473054	34514	ND
2q14.3-q21_dup	chr2:122100001-136600000 (14.5Mb)	1339-0_ACC-PMG_DUP	chr2:132886835-133048174	161340	Pat
2q22-q31_del	chr2:136600001-182700000 (46.1Mb)	1070-0_ACC_DEL	chr2:143970610-146955159	2984550	De novo
2q33_del	chr2:197100001-209100000 (12Mb)	1551-0_ACC_DUP	chr2:198382429-199160281	777853	ND
2q37.3_del	chr2:237000001-242951149 (5.95Mb)	-	-	-	-
3p26.3-26.2_dup	chr3:1-5500000 (5.5Mb)	-	-	-	-
3p26.3-p25_del	chr3:1-14700000 (14.7Mb)	1506-0_ACC-CBLH_DUP	chr3:12630689-12781123	150435	Pat
3q13.1-q13.3_del	chr3:104400001-123400000 (19Mb)	-	-	-	-
3q29_del	chr3:193800001-199501827 (5.77Mb)	-	-	-	-
4p16.1-p16.3_del	chr4:1-10900000 (10.9Mb)	-	-	-	-
4p16.3-p15.2_dup	chr4:1-27900000 (27.9Mb)	1200-0_ACC_DUP	chr4:26194409-26376294	181886	Pat
4q35_del	chr4:182600001-191273063 (8.67Mb)	-	-	-	-
5p15.33-p15.2_del	chr5:1-15100000 (15.1Mb)	-	-	-	-
5p13.3-p13.1_dup	chr5:29300001-42400000 (13.1Mb)	1599-0_ACC-CBLH_DUP	chr5:29059061-29351024	291964	ND
6p25_del	chr6:1-7000000 (7Mb)	1487-0_ACC_DUP	chr6:5037237-5318831	281595	ND
6q25.3-q24.1_dup	chr6:139100001-160900000 (21.8Mb)	-	-	-	-
6q25.3-q25.1_del	chr6:149100001-160900000 (11.8Mb)	-	-	-	-
6q26-q27_del	chr6:160900001-170899992 (10Mb)	1364-0_ACC_DEL	chr6:161939434-170656616	8717183	De novo
		LR00-086_ACC-CBLH-PMG_DEL	chr6:162882252-163106351	224100	Mat
		LR09-108_ACC-CBLH_DUP	chr6:166512059-166750686	238628	ND
7q36.1-q36.3_del	chr7:147500001-158821424 (11.32Mb)	1400-0_ACC_DUP	chr7:149191005-149261171	70167	Pat
		1300-0_ACC_DUP	chr7:158396815-158558805	161991	De novo
8p23.3_del	chr8:1-2200000 (2.2Mb)	1356-0_ACC_DEL	chr8:154984-6913279	6758296	De novo
		1228-0_ACC_DEL	chr8:179030-6913279	6734250	De novo
		1041-0_ACC-CBLH_DEL	chr8:179030-6913279	6734250	De novo
		1006-0_ACC_DEL	chr8:183585-7808664	7625080	De novo
		1020-0_ACC-CBLH_DEL	chr8:197819-6913279	6715461	De novo
8p22-p21.3_dup	chr8:12700001-23400000 (10.7Mb)	1356-0_ACC_DUP	chr8:12512547-42012236	29499690	De novo
		1610-0_ACC_DUP	chr8:12538636-33311183	20772548	De novo
		1041-0_ACC-CBLH_DUP	chr8:12595527-36223678	23628152	De novo
		1006-0_ACC_DUP	chr8:12595527-43811979	31216453	De novo
		1020-0_ACC-CBLH_DUP	chr8:12595527-43926760	31331234	De novo
		1228-0_ACC_DUP	chr8:12595527-43926760	31331234	De novo
		1192-0_ACC_DUP	chr8:22609566-43689385	21079820	De novo
9p24_del	chr9:1-9000000 (9Mb)	-	-	-	-
9p24.3-p21.1_dup	chr9:1-32800000 (32.8Mb)	1127-0_ACC_DEL	chr9:13034407-14653394	1618988	ND
		LR01-191_ACC-CBLH-PMG_DEL	chr9:27237314-27343460	106147	Pat
9q34.3_del	chr9:136600001-140273252 (3.67Mb)	LR03-181_ACC_DEL	chr9:139238269-140156466	918198	ND
10p15.3-p14_dup	chr10:1-12300000 (12.3Mb)	-	-	-	-
10q23.2_del	chr10:87900001-89600000 (1.7Mb)	-	-	-	-
10q26.1-q26.3_dup	chr10:119100001-135374737 (16.27Mb)	-	-	-	-
11p15.1-p15.5_dup	chr11:1-21600000 (21.6Mb)	1351-0_ACC_DEL	chr11:4543829-4646318	102490	Pat
		1147-0_ACC-CBLH-PMG_DUP	chr11:13501228-13978590	477363	ND
		1147-0_ACC-CBLH-PMG_DUP	chr11:14029239-14062073	32835	ND
11q24.1-q25_del	chr11:120700001-134452384 (13.75Mb)	-	-	-	-
11q25_dup	chr11:130300001-134452384 (4.15Mb)	-	-	-	-
13q32.3-q33.1_del	chr13:98100001-103700000 (5.6Mb)	-	-	-	-
13q34_dup	chr13:109100001-114142980 (5.04Mb)	1477-0_ACC_DEL	chr13:110178685-110314631	135947	ND
14p13-q22_dup	chr14:1-55800000 (55.8Mb)	1258-0_ACC_DUP	chr14:38923501-39078057	154557	De novo
14q12-q13.1_del	chr14:23600001-34100000 (10.5Mb)	-	-	-	-
14q32.3_del	chr14:100400001-106368585 (5.97Mb)	1406-0_ACC-CBLH-PMG_DUP	chr14:101963509-102183305	219797	ND
		LR05-365_ACC-CBLH-PMG_DUP	chr14:101970521-102198530	228010	Mat
16q24.3_dup	chr16:87200001-88827254 (1.63Mb)	LR00-086_ACC-CBLH-PMG_DEL	chr16:87768284-87825453	57170	Mat
		LR01-194_ACC-CBLH_DUP	chr16:88171502-88279695	108194	Pat
		1049-0_ACC-CBLH-PMG_DUP	chr16:88596560-88677423	80864	Pat
		1376-0_ACC_DUP	chr16:88629885-88677423	47539	Mat
17p13.3-p11.2_dup	chr17:1-22100000 (22.1Mb)	1351-0_ACC_DUP	chr17:15521-11307413	11291893	De novo
		1029-0_ACC-CBLH_DEL	chr17:6699238-6801331	102094	Pat
		LR04-290_ACC-CBLH_DEL	chr17:6699238-6801331	102094	Pat
18q23_del	chr18:71300001-76117153 (4.82Mb)	-	-	-	-
18q12-q23_dup	chr18:23300001-76117153 (52.8Mb)	1189-0_ACC_DUP	chr18:29371980-29542462	170483	Pat
		1484-0_ACC_DEL	chr18:49347873-49536377	188505	Pat
18q21.1-q21.2_del	chr18:41800001-52000000 (10.2Mb)	1484-0_ACC_DEL	chr18:49347873-49536377	188505	Pat
19q13_dup	chr19:37100001-63811651 (26.71Mb)	LR02-109_ACC_DUP	chr19:51420697-51476455	55759	Pat
		1303-0_ACC-PMG_DUP	chr19:51446375-51543766	97392	ND
20p13.3_dup	chr20:1-5000000 (5Mb)	1327-0_ACC_DUP	chr20:391798-746755	354958	De novo
		1559-0_ACC-CBLH_DUP	chr20:3777667-3839896	62230	Pat
20q13.3_dup	chr20:54400001-62435964 (8.03Mb)	1616-0_ACC-CBLH-PMG_DEL	chr20:61246930-62426157	1179228	Pat
21q22.2-q22.3_del	chr21:38600001-46944323 (8.34Mb)	LR08-195_ACC-CBLH_DUP	chr21:44879054-45154168	275115	Mat
21q22.11-q22.3_dup	chr21:30500001-46944323 (16.44Mb)	LR08-195_ACC-CBLH_DUP	chr21:44879054-45154168	275115	Mat
22q11.2-q13.3_dup	chr22:16300001-49691432 (33.4Mb)	LR05-350a1_ACC_DUP	chr22:17202486-17345628	143143	Pat
		1329-0_ACC_DUP	chr22:17202486-17388108	185623	ND
22q13.31-q13.33_del	chr22:42600001-49691432 (7.1Mb)	-	-	-	-
Xp22.3_del	chrX:1-9500000 (9.5Mb)	-	-	-	-

## Sheet: PMG cytobands
Table S9. Physical overlap of previously known large cytogenetic brain malformation regions with brain malformation CNVs found in this current study.
Known PMG intervals (from Dobyns WB et al, 2008)		Overlaping CNVs from brain malformation patients
Cytoband	Coordinates (Hg18) and size	Patient info	Coordinates (Hg18)	Length (bp)	Inheritance (qPCR)
1p36.3_del	chr1:1-7100000 (7.1Mb)	-	-	-	-
1q44_del	chr1:241700001-247249719 (5.55Mb)	1428-0_ACC CBLH PMG_DEL	chr1:242140253-243529398	1389146	Mat
		1428-0_ACC CBLH PMG_DUP	chr1:244800493-244925805	125313	Mat
		1428-0_ACC CBLH PMG_DUP	chr1:245006566-245059321	52756	Mat
		LP97-141a1_ACC PMG_DEL	chr1:245438541-245473054	34514	ND
2p16.1–p23_dup	chr2:23900001-61100000 (37.2Mb)	1062-0_ACC PMG_DEL	chr2:36812990-36881323	68334	ND
4q21.21–q22.1_del	chr4:79200001-94000000 (14.8Mb)	1412-0_ACC CBLH PMG_DEL	chr4:74621654-96253001	21631348	De novo
6q26–q27_del	chr6:160900001-170899992 (10Mb)	LR00-086_ACC CBLH PMG_DEL	chr6:162882252-163106351	224100	Mat
18p11.2-pter_del	chr18:1-15400000 (15.4Mb)	-	-	-	-
21q21.3–q22.1_del	chr21:25800001-38600000 (12.8Mb)	-	-	-	-

## Sheet: CBLH cytobands
Table S9. Physical overlap of previously known large cytogenetic brain malformation regions with brain malformation CNVs found in this current study.
CBLH intervals		Overlaping CNVs from brain malformation patients
Cytoband	Coordinates (Hg18) and size	Patient info	Coordinates (Hg18)	Length (bp)	Inheritance (qPCR)
3pter-p21	chr3:1-54400000 (54.4Mb)	1506-0_ACC-CBLH_DUP	chr3:12630689-12781123	150435	Pat
		LR03-419_CBLH_DEL	chr3:28435369-28575463	140095	Pat
		1124-0_ACC-CBLH_DEL	chr3:37341463-37537145	195683	Mat
3q21-q27	chr3:123400001-189400000 (66Mb)	LR01-226a2_ACC-CBLH_DUP	chr3:178005644-178320443	314800	Pat
3q24-q25.1	chr3:144400001-153500000 (9.1Mb)	-	-	-	-
6p25.3	chr6:1-2300000 (2.3Mb)	-	-	-	-
6q26	chr6:160900001-164400000 (3.5Mb)	LR00-086_ACC-CBLH-PMG_DEL	chr6:162882252-163106351	224100	Mat
		LR04-340_CBLH_DUP	chr6:161521152-161736650	215499	Mat
6q27	chr6:164400001-170899992 (6.5Mb)	LR09-108_ACC-CBLH_DUP	chr6:166512059-166750686	238628	ND
7q11-q31	chr7:59100001-126900000 (67.8Mb)	-	-	-	-
8q21-q22	chr8:74000001-106100000 (32.1Mb)	1610-0_ACC_DEL	chr8:82919646-88810045	5890400	De novo
8q24.13	chr8:122500001-127300000 (4.8Mb)	-	-	-	-
8p23.3-p21.3	chr8:1-23400000 (23.4Mb)	1041-0_ACC-CBLH_DEL	chr8:179030-6913279	6734250	De novo
		1020-0_ACC-CBLH_DEL	chr8:197819-6913279	6715461	De novo
		1020-0_ACC-CBLH_DUP	chr8:12595527-43926760	31331234	De novo
		1041-0_ACC-CBLH_DUP	chr8:12595527-36223678	23628152	De novo
9pter-p11.2	chr9:1-43200000 (43.2Mb)	LR01-191_ACC-CBLH-PMG_DEL	chr9:27237314-27343460	106147	Pat
		DP99-022a1_ACC-CBLH_DUP	chr9:39049230-39960742	911513	ND
11q23-qter	chr11:110000001-134452384 (24.45Mb)	LR08-360_CBLH_DUP	chr11:131448027-132052327	604301	Mat
13q31.2-q33	chr13:86500001-109100000 (22.6Mb)	-	-	-	-
17p13.3	chr17:1-3600000 (3.6Mb)	LR04-340_CBLH_DEL	chr17:2953235-3011784	58550	Pat
18pter-p11.2	chr18:1-15400000 (15.4Mb)	-	-	-	-
21pter-q22.1	chr21:1-38600000 (38.6Mb)	-	-	-	-
22q11.2	chr22:16300001-24300000 (8Mb)	-	-	-	-
22q13	chr22:35900001-49691432 (13.8Mb)	-	-	-	-
