# Supplementary material for: Both Rare and De Novo Copy Number Variants Are Prevalent in Agenesis of the Corpus Callosum but Not in Cerebellar Hypoplasia or Polymicrogyria
Source: PLoS Genet. 2013 Oct 3;9(10):e1003823. doi: 10.1371/journal.pgen.1003823 (PMC3789824; doi:10.1371/journal.pgen.1003823)
Supplement: Table S10 — Clinical features of patients with 8p CNVs. (XLS) [file pgen.1003823.s018.xls]

## Sheet: Sheet1
Table S10. Clinical features of patients with 8p CNVs.
Patient ID	1228-0	1020-0	1006-0	1356-0	1041-0	1192-0	1610-0
Gender	Male	Female	Male	Male	Female	Male	Female
8p CNV	Dup+Del	Dup+Del	Dup+Del	Dup+Del	Dup+Del	Dup	Dup
Neurological features
Developmental delay		X		X	X	X	X
Spastic diplegic cerebral palsy			X	X
Intellectual disability			X	X		X	X
Hypotonia			X	X		X	X
Seizures				X	X
Hyporeflexia			X	X
Diminished strength			X	X
Unsteady gait				X		X
Fine motor delay			X	X		X
Gross motor delay				X		X
Visual motor delay			X	X		X
Deficits in expressive and receptive language skills				X		X	X
Difficulty verbalizing						X	X
Deficits in motor oral skills				X		X	X
Dysarthria				X		X
Behavioral problems
Low tolerance level						X	X
Poor-self control						X	X
Facial dysmorphism
Prominent forehead			X			X
Prominent ears			X			X	X
High arched palate			X			X
Ocular and auditory problems
Chronic otitis media			X			X	X
Hyperopia			X				X
Strabismus				X			X
Gastrointestinal problems
Problems with swallowing			X	X
Reflux			X	X
Constipation			X	X			X
Musculoskeletal problems
Pectus excavatum			X				X
Cerebral MRI abnormality
Partial ACC	X				X
Complete ACC		X	X	X		X	X
Pituitary gland	Abnormal	Normal	Normal	Normal	Normal		Normal
Ventricle size	Small	Large	Large	Large	Large		Large
Probst bundles	None	Present	None	Present	None		None
White matter volume	Decreased	Decreased	Decreased	Decreased	Decreased		Decreased
Myelination	Abnormal	Abnormal	Abnormal	Normal	Normal		Normal
